# Supplementary material for: (Benzoato-κO)(benzoic acid-κO)(4,4′-dimethyl-2,2′-bipyridine-κ2 N,N′)hydroxidocopper(II) monohydrate
Source: Acta Crystallogr Sect E Struct Rep Online. 2009 Nov 7;65(Pt 12):m1532. doi: 10.1107/S1600536809043189 (PMC2972094; doi:10.1107/S1600536809043189)
Supplement: Supplementary file 1 [file e-65-m1532-sup1.cif]

##############################################################################
###                                                                        ###
###        Electronic paper (Acta Crystallographica Section E)             ###
###                                                                        ###
##############################################################################
#                                                                            #
# This CIF contains the data in a paper accepted for publication in Acta     #
# Crystallographica Section E. It conforms to the requirements of Notes      #
# for Authors for Section E, and has been peer reviewed under the auspices   #
# of the IUCr Commission on Journals.                                        #
#                                                                            #
# Full details of the Crystallographic Information File format               #
# are given in the paper "The Crystallographic Information File (CIF):       #
# a New Standard Archive File for Crystallography" by S. R. Hall, F. H.      #
# Allen and I. D. Brown [Acta Cryst. (1991), A47, 655-685].                  #
#                                                                            #
# The current version of the core CIF dictionary is obtainable from          #
# ftp://ftp.iucr.org/pub/cif_core.dic. The current version number is 2.4.    #
#                                                                            #
# Software is freely available for graphical display of the structure(s) in  #
# this CIF.  For information consult the CIF home page http://www.iucr.org/  #
# cif/home.html                                                              #
#                                                                            #
# This file may be used for bona fide research purposes within the           #
# scientific community so long as proper attribution is given to the journal # 
# article from which it was obtained.                                        #
#                                                                            #
##############################################################################
                                             
data_I
_audit_creation_method     SHELXL-97
_chemical_name_systematic
;
(Benzoato-\k<i>O</i>)(benzoic
acid-\k<i>O</i>)(4,4'-dimethyl-2,2'-bipyridine-
\k^2^<i>N</i>,<i>N</i>')hydroxidocopper(II) monohydrate
;
_chemical_name_common     ?
_chemical_formula_moiety     'C26 H24 Cu N2 O5, H2 O'
_chemical_formula_sum     'C26 H26 Cu N2 O6'
_chemical_formula_iupac
                           '[Cu (C7 H5 O2) (O H) (C12 H12 N2) (C7 H6 O2)], H2 O'
_chemical_formula_weight     526.03
_chemical_melting_point     ?
_symmetry_cell_setting     monoclinic
_symmetry_space_group_name_H-M     'P 21/c'
_symmetry_space_group_name_Hall     '-P 2ybc'
loop_
    _symmetry_equiv_pos_as_xyz
    'x, y, z'
    '-x, y+1/2, -z+1/2'
    '-x, -y, -z'
    'x, -y-1/2, z-1/2'
_cell_length_a     11.3325(15)
_cell_length_b     17.155(2)
_cell_length_c     13.4007(18)
_cell_angle_alpha     90.00
_cell_angle_beta     98.049(3)
_cell_angle_gamma     90.00
_cell_volume     2579.5(6)
_cell_formula_units_Z     4
_cell_measurement_reflns_used     3905
_cell_measurement_theta_min     2.8
_cell_measurement_theta_max     24.2
_cell_measurement_temperature     296(2)
_exptl_crystal_description     block
_exptl_crystal_colour     colourless
_exptl_crystal_size_max     0.28
_exptl_crystal_size_mid     0.26
_exptl_crystal_size_min     0.25
_exptl_crystal_density_diffrn     1.355
_exptl_crystal_density_meas     ?
_exptl_crystal_density_method     'not measured'
_exptl_crystal_F_000     1092
_exptl_absorpt_coefficient_mu     0.888
_exptl_absorpt_correction_type     multi-scan
_exptl_absorpt_process_details     '(SADABS; Bruker, 2005)'
_exptl_absorpt_correction_T_min     0.789
_exptl_absorpt_correction_T_max     0.808
_exptl_special_details
;
;
_diffrn_ambient_temperature     296(2)
_diffrn_radiation_type     MoK\a
_diffrn_radiation_wavelength     0.71073
_diffrn_radiation_source     'fine-focus sealed tube'
_diffrn_radiation_monochromator     graphite
_diffrn_measurement_device_type     'Bruker SMART APEXII CCD area-detector'
_diffrn_measurement_method     '\f and \w'
_diffrn_detector_area_resol_mean     ?
_diffrn_reflns_number     13741
_diffrn_reflns_av_R_equivalents     0.0531
_diffrn_reflns_av_sigmaI/netI     0.0533
_diffrn_reflns_theta_min     1.8
_diffrn_reflns_theta_max     25.0
_diffrn_reflns_theta_full     25.0
_diffrn_measured_fraction_theta_max     0.998
_diffrn_measured_fraction_theta_full     0.998
_diffrn_reflns_limit_h_min     -13
_diffrn_reflns_limit_h_max     13
_diffrn_reflns_limit_k_min     -20
_diffrn_reflns_limit_k_max     11
_diffrn_reflns_limit_l_min     -14
_diffrn_reflns_limit_l_max     15
_refine_special_details
;
Refinement of <i>F</i>^2^ against ALL reflections. The weighted <i>R</i>-factor
<i>wR</i> and goodness of fit <i>S</i> are based on <i>F</i>^2^, conventional
<i>R</i>-factors <i>R</i> are based on <i>F</i>, with <i>F</i> set to zero for
negative <i>F</i>^2^. The threshold expression of <i>F</i>^2^ >
\s(<i>F</i>^2^) is used only for calculating <i>R</i>-factors(gt) <i>etc</i>.
and is not relevant to the choice of reflections for refinement.
<i>R</i>-factors based on <i>F</i>^2^ are statistically about twice as large
as those based on <i>F</i>, and <i>R</i>- factors based on ALL data will be
even larger.
;
_reflns_number_total     4538
_reflns_number_gt     3075
_reflns_threshold_expression     I>2\s(I)
_refine_ls_structure_factor_coef     Fsqd
_refine_ls_matrix_type     full
_refine_ls_R_factor_all     0.078
_refine_ls_R_factor_gt     0.053
_refine_ls_wR_factor_gt     0.138
_refine_ls_wR_factor_ref     0.146
_refine_ls_goodness_of_fit_ref     0.95
_refine_ls_restrained_S_all     0.95
_refine_ls_number_reflns     4538
_refine_ls_number_parameters     329
_refine_ls_number_restraints     0
_refine_ls_hydrogen_treatment     constr
_refine_ls_weighting_scheme     calc
_refine_ls_weighting_details
                      'w=1/[\s^2^(Fo^2^)+(0.0932P)^2^] where P=(Fo^2^+2Fc^2^)/3'
_atom_sites_solution_hydrogens     geom
_atom_sites_solution_primary     direct
_atom_sites_solution_secondary     difmap
_refine_ls_shift/su_max     0.00
_refine_ls_shift/su_mean     0.00
_refine_diff_density_max     0.53
_refine_diff_density_min     -0.25
_refine_ls_extinction_method     none
_refine_ls_extinction_coef     ?
loop_
    _atom_type_symbol
    _atom_type_description
    _atom_type_scat_dispersion_real
    _atom_type_scat_dispersion_imag
    _atom_type_scat_source
    'C' 'C' 0.0033 0.0016
                         'International Tables Vol C Tables 4.2.6.8 and 6.1.1.4'
    'H' 'H' 0.0000 0.0000
                         'International Tables Vol C Tables 4.2.6.8 and 6.1.1.4'
    'N' 'N' 0.0061 0.0033
                         'International Tables Vol C Tables 4.2.6.8 and 6.1.1.4'
    'O' 'O' 0.0106 0.0060
                         'International Tables Vol C Tables 4.2.6.8 and 6.1.1.4'
    'Cu' 'Cu' 0.3201 1.2651
                         'International Tables Vol C Tables 4.2.6.8 and 6.1.1.4'
_computing_data_collection     'APEX2 (Bruker, 2005)'
_computing_cell_refinement     'SAINT (Bruker, 2005)'
_computing_data_reduction     'SAINT (Bruker, 2005)'
_computing_structure_solution     'SHELXS97 (Sheldrick, 2008)'
_computing_structure_refinement     'SHELXL97 (Sheldrick, 2008)'
_computing_molecular_graphics     'SHELXTL (Sheldrick, 2008)'
_computing_publication_material     'SHELXTL (Sheldrick, 2008)'
loop_
    _atom_site_type_symbol
    _atom_site_label
    _atom_site_fract_x
    _atom_site_fract_y
    _atom_site_fract_z
    _atom_site_U_iso_or_equiv
    _atom_site_adp_type
    _atom_site_calc_flag
    _atom_site_refinement_flags
    _atom_site_occupancy
    _atom_site_disorder_assembly
    _atom_site_disorder_group
    Cu Cu1 0.09687(4) 0.20024(2) 0.53039(3) 0.05062(19) Uani d . 1 . .
    N N1 0.1716(2) 0.09925(16) 0.5797(2) 0.0480(7) Uani d . 1 . .
    N N2 0.0537(2) 0.13606(16) 0.40610(19) 0.0450(7) Uani d . 1 . .
    O O1 -0.0650(2) 0.18703(15) 0.6049(2) 0.0656(7) Uani d . 1 . .
    O O2 -0.1757(3) 0.2835(2) 0.5320(3) 0.0854(9) Uani d . 1 . .
    H H2 -0.1116 0.2989 0.5178 0.128 Uiso calc R 1 . .
    O O3 0.1942(2) 0.25605(15) 0.63954(18) 0.0631(7) Uani d . 1 . .
    O O4 0.1932(3) 0.37656(17) 0.5773(2) 0.0797(9) Uani d . 1 . .
    C C1 -0.1583(4) 0.2267(3) 0.5918(3) 0.0622(10) Uani d . 1 . .
    C C2 -0.2573(3) 0.2055(2) 0.6527(3) 0.0654(11) Uani d . 1 . .
    C C3 -0.2304(4) 0.1691(3) 0.7438(3) 0.0709(11) Uani d . 1 . .
    H H3 -0.1516 0.1562 0.7670 0.085 Uiso calc R 1 . .
    C C4 -0.3181(5) 0.1511(3) 0.8019(4) 0.0877(14) Uani d . 1 . .
    H H4 -0.2984 0.1260 0.8635 0.105 Uiso calc R 1 . .
    C C5 -0.4335(5) 0.1702(4) 0.7687(4) 0.0992(17) Uani d . 1 . .
    H H5 -0.4922 0.1588 0.8085 0.119 Uiso calc R 1 . .
    C C6 -0.4635(4) 0.2054(4) 0.6789(4) 0.1010(19) Uani d . 1 . .
    H H6 -0.5429 0.2172 0.6567 0.121 Uiso calc R 1 . .
    C C7 -0.3759(4) 0.2245(3) 0.6186(4) 0.0898(15) Uani d . 1 . .
    H H7 -0.3965 0.2494 0.5570 0.108 Uiso calc R 1 . .
    C C8 0.2201(3) 0.3285(2) 0.6455(3) 0.0548(9) Uani d . 1 . .
    C C9 0.2891(3) 0.3544(2) 0.7448(3) 0.0543(9) Uani d . 1 . .
    C C10 0.3280(3) 0.4320(2) 0.7563(3) 0.0696(11) Uani d . 1 . .
    H H10 0.3137 0.4664 0.7023 0.083 Uiso calc R 1 . .
    C C11 0.3871(4) 0.4575(3) 0.8471(4) 0.0825(14) Uani d . 1 . .
    H H11 0.4141 0.5087 0.8540 0.099 Uiso calc R 1 . .
    C C12 0.4065(4) 0.4069(3) 0.9284(4) 0.0781(13) Uani d . 1 . .
    H H12 0.4451 0.4244 0.9901 0.094 Uiso calc R 1 . .
    C C13 0.3686(4) 0.3309(3) 0.9178(3) 0.0744(12) Uani d . 1 . .
    H H13 0.3821 0.2968 0.9721 0.089 Uiso calc R 1 . .
    C C14 0.3098(3) 0.3052(2) 0.8252(3) 0.0616(10) Uani d . 1 . .
    H H14 0.2843 0.2537 0.8182 0.074 Uiso calc R 1 . .
    C C15 -0.0037(3) 0.1604(2) 0.3175(2) 0.0522(9) Uani d . 1 . .
    H H15 -0.0264 0.2125 0.3107 0.063 Uiso calc R 1 . .
    C C16 -0.0304(3) 0.1116(2) 0.2362(3) 0.0562(9) Uani d . 1 . .
    H H16 -0.0706 0.1309 0.1760 0.067 Uiso calc R 1 . .
    C C17 0.0021(3) 0.0342(2) 0.2435(2) 0.0545(9) Uani d . 1 . .
    C C18 -0.0228(4) -0.0190(3) 0.1528(3) 0.0783(13) Uani d . 1 . .
    H H18A -0.0952 -0.0030 0.1120 0.117 Uiso calc R 1 . .
    H H18B -0.0310 -0.0717 0.1751 0.117 Uiso calc R 1 . .
    H H18C 0.0420 -0.0161 0.1139 0.117 Uiso calc R 1 . .
    C C19 0.0616(3) 0.0085(2) 0.3355(2) 0.0499(8) Uani d . 1 . .
    H H19 0.0845 -0.0434 0.3437 0.060 Uiso calc R 1 . .
    C C20 0.0867(3) 0.06038(19) 0.4148(2) 0.0423(8) Uani d . 1 . .
    C C21 0.1553(3) 0.03960(19) 0.5139(2) 0.0431(8) Uani d . 1 . .
    C C22 0.1997(3) -0.0338(2) 0.5383(2) 0.0480(8) Uani d . 1 . .
    H H22 0.1856 -0.0741 0.4916 0.058 Uiso calc R 1 . .
    C C23 0.2658(3) -0.0484(2) 0.6329(3) 0.0509(9) Uani d . 1 . .
    C C24 0.3132(4) -0.1282(2) 0.6618(3) 0.0672(11) Uani d . 1 . .
    H H24A 0.3985 -0.1262 0.6768 0.101 Uiso calc R 1 . .
    H H24B 0.2909 -0.1637 0.6070 0.101 Uiso calc R 1 . .
    H H24C 0.2805 -0.1459 0.7202 0.101 Uiso calc R 1 . .
    C C25 0.2833(3) 0.0141(2) 0.6973(3) 0.0624(10) Uani d . 1 . .
    H H25 0.3281 0.0076 0.7605 0.075 Uiso calc R 1 . .
    C C26 0.2360(3) 0.0853(2) 0.6704(3) 0.0589(10) Uani d . 1 . .
    H H26 0.2486 0.1260 0.7165 0.071 Uiso calc R 1 . .
    O O5 0.0289(3) 0.29651(13) 0.46085(19) 0.0677(8) Uani d . 1 . .
    H H5A 0.0560 0.3350 0.4924 0.102 Uiso calc R 1 . .
    O O1W 0.3806(6) 0.4206(5) 0.4579(5) 0.116(3) Uani d P 0.50 . .
    H H1WA 0.4507 0.4049 0.4531 0.139 Uiso d PR 0.50 . .
    H H1WB 0.3631 0.3985 0.5107 0.139 Uiso d PR 0.50 . .
    O O2W 0.3699(7) 0.5847(4) 0.4468(5) 0.112(2) Uani d P 0.50 . .
    H H2WA 0.3466 0.5477 0.4814 0.135 Uiso d PR 0.50 . .
    H H2WB 0.3060 0.6076 0.4216 0.135 Uiso d PR 0.50 . .
loop_
    _atom_site_aniso_label
    _atom_site_aniso_U_11
    _atom_site_aniso_U_22
    _atom_site_aniso_U_33
    _atom_site_aniso_U_12
    _atom_site_aniso_U_13
    _atom_site_aniso_U_23
    Cu1 0.0706(3) 0.0357(3) 0.0434(3) -0.0046(2) 0.0005(2) -0.00101(19)
    N1 0.0625(17) 0.0394(15) 0.0420(15) -0.0075(14) 0.0068(13) -0.0005(13)
    N2 0.0549(16) 0.0372(15) 0.0427(15) -0.0046(14) 0.0066(13) 0.0021(13)
    O1 0.0714(18) 0.0529(16) 0.0737(18) 0.0049(14) 0.0140(14) -0.0017(13)
    O2 0.086(2) 0.089(2) 0.076(2) 0.004(2) -0.0082(17) 0.0052(18)
    O3 0.0863(18) 0.0440(16) 0.0535(15) -0.0054(14) -0.0096(13) -0.0086(12)
    O4 0.113(2) 0.0570(17) 0.0635(17) -0.0284(17) -0.0080(16) 0.0101(15)
    C1 0.076(3) 0.052(2) 0.053(2) -0.003(2) -0.011(2) -0.018(2)
    C2 0.059(2) 0.065(3) 0.070(3) 0.000(2) 0.002(2) -0.036(2)
    C3 0.073(3) 0.063(3) 0.077(3) -0.003(2) 0.010(2) -0.013(2)
    C4 0.098(4) 0.079(3) 0.090(3) -0.009(3) 0.028(3) -0.021(3)
    C5 0.086(4) 0.121(5) 0.095(4) -0.012(3) 0.028(3) -0.031(4)
    C6 0.062(3) 0.143(6) 0.096(4) 0.006(3) 0.005(3) -0.041(4)
    C7 0.072(3) 0.118(4) 0.075(3) 0.007(3) -0.006(2) -0.028(3)
    C8 0.062(2) 0.048(2) 0.055(2) -0.008(2) 0.0096(18) -0.0103(19)
    C9 0.052(2) 0.051(2) 0.060(2) -0.0014(18) 0.0075(17) -0.0180(19)
    C10 0.071(3) 0.056(2) 0.080(3) -0.007(2) 0.005(2) -0.017(2)
    C11 0.069(3) 0.068(3) 0.106(4) -0.011(2) -0.001(3) -0.041(3)
    C12 0.060(3) 0.094(4) 0.077(3) 0.002(3) -0.003(2) -0.042(3)
    C13 0.065(3) 0.092(4) 0.064(3) 0.012(3) 0.000(2) -0.012(3)
    C14 0.060(2) 0.059(3) 0.065(2) 0.005(2) 0.0040(19) -0.012(2)
    C15 0.065(2) 0.043(2) 0.047(2) 0.0012(18) 0.0028(17) 0.0039(17)
    C16 0.066(2) 0.056(2) 0.043(2) 0.000(2) -0.0053(17) 0.0024(17)
    C17 0.062(2) 0.053(2) 0.047(2) -0.0061(19) 0.0019(16) -0.0065(18)
    C18 0.106(3) 0.070(3) 0.054(2) 0.006(3) -0.006(2) -0.017(2)
    C19 0.058(2) 0.0419(19) 0.049(2) 0.0008(17) 0.0061(16) 0.0009(16)
    C20 0.0477(18) 0.0387(18) 0.0416(18) -0.0057(16) 0.0102(14) -0.0001(15)
    C21 0.0487(18) 0.0388(18) 0.0427(18) -0.0083(16) 0.0096(14) 0.0025(15)
    C22 0.057(2) 0.0390(19) 0.0483(19) -0.0057(17) 0.0074(15) 0.0050(16)
    C23 0.055(2) 0.046(2) 0.052(2) -0.0039(18) 0.0106(16) 0.0110(17)
    C24 0.076(3) 0.057(2) 0.068(3) 0.011(2) 0.009(2) 0.019(2)
    C25 0.078(3) 0.060(3) 0.044(2) -0.009(2) -0.0075(18) 0.0094(19)
    C26 0.084(3) 0.048(2) 0.042(2) -0.009(2) -0.0007(18) 0.0015(17)
    O5 0.107(2) 0.0367(14) 0.0542(15) -0.0051(15) -0.0079(14) 0.0008(12)
    O1W 0.115(5) 0.130(7) 0.119(6) 0.009(5) 0.069(5) 0.051(5)
    O2W 0.152(6) 0.083(5) 0.101(5) -0.008(5) 0.013(5) 0.017(4)
_geom_special_details
;
All e.s.d.'s (except the e.s.d. in the dihedral angle between two l.s. planes)
are estimated using the full covariance matrix. The cell e.s.d.'s are taken
into account individually in the estimation of e.s.d.'s in distances, angles
and torsion angles; correlations between e.s.d.'s in cell parameters are only
used when they are defined by crystal symmetry. An approximate (isotropic)
treatment of cell e.s.d.'s is used for estimating e.s.d.'s involving l.s.
planes.
;
loop_
    _geom_bond_atom_site_label_1
    _geom_bond_atom_site_label_2
    _geom_bond_site_symmetry_2
    _geom_bond_distance
    _geom_bond_publ_flag
    Cu1 O3 . 1.955(2) ?
    Cu1 O5 . 1.997(2) ?
    Cu1 N2 . 1.999(3) ?
    Cu1 N1 . 1.999(3) ?
    Cu1 O1 . 2.219(3) ?
    N1 C21 . 1.346(4) ?
    N1 C26 . 1.348(4) ?
    N2 C15 . 1.338(4) ?
    N2 C20 . 1.352(4) ?
    O1 C1 . 1.249(5) ?
    O2 C1 . 1.258(5) ?
    O2 H2 . 0.8200 ?
    O3 C8 . 1.276(5) ?
    O4 C8 . 1.237(5) ?
    C1 C2 . 1.521(6) ?
    C2 C3 . 1.367(6) ?
    C2 C7 . 1.396(6) ?
    C3 C4 . 1.381(6) ?
    C3 H3 . 0.9300 ?
    C4 C5 . 1.361(7) ?
    C4 H4 . 0.9300 ?
    C5 C6 . 1.347(8) ?
    C5 H5 . 0.9300 ?
    C6 C7 . 1.404(7) ?
    C6 H6 . 0.9300 ?
    C7 H7 . 0.9300 ?
    C8 C9 . 1.514(5) ?
    C9 C14 . 1.362(5) ?
    C9 C10 . 1.404(5) ?
    C10 C11 . 1.375(6) ?
    C10 H10 . 0.9300 ?
    C11 C12 . 1.386(7) ?
    C11 H11 . 0.9300 ?
    C12 C13 . 1.373(6) ?
    C12 H12 . 0.9300 ?
    C13 C14 . 1.396(5) ?
    C13 H13 . 0.9300 ?
    C14 H14 . 0.9300 ?
    C15 C16 . 1.374(5) ?
    C15 H15 . 0.9300 ?
    C16 C17 . 1.378(5) ?
    C16 H16 . 0.9300 ?
    C17 C19 . 1.391(4) ?
    C17 C18 . 1.514(5) ?
    C18 H18A . 0.9600 ?
    C18 H18B . 0.9600 ?
    C18 H18C . 0.9600 ?
    C19 C20 . 1.385(4) ?
    C19 H19 . 0.9300 ?
    C20 C21 . 1.484(4) ?
    C21 C22 . 1.378(5) ?
    C22 C23 . 1.402(5) ?
    C22 H22 . 0.9300 ?
    C23 C25 . 1.373(5) ?
    C23 C24 . 1.502(5) ?
    C24 H24A . 0.9600 ?
    C24 H24B . 0.9600 ?
    C24 H24C . 0.9600 ?
    C25 C26 . 1.363(5) ?
    C25 H25 . 0.9300 ?
    C26 H26 . 0.9300 ?
    O5 H5A . 0.8200 ?
    O1W H1WA . 0.8500 ?
    O1W H1WB . 0.8500 ?
    O2W H2WA . 0.8500 ?
    O2W H2WB . 0.8500 ?
loop_
    _geom_angle_atom_site_label_1
    _geom_angle_atom_site_label_2
    _geom_angle_atom_site_label_3
    _geom_angle_site_symmetry_1
    _geom_angle_site_symmetry_3
    _geom_angle
    _geom_angle_publ_flag
    O3 Cu1 O5 . . 94.85(10) ?
    O3 Cu1 N2 . . 159.99(11) ?
    O5 Cu1 N2 . . 91.90(10) ?
    O3 Cu1 N1 . . 90.50(10) ?
    O5 Cu1 N1 . . 171.29(11) ?
    N2 Cu1 N1 . . 80.85(11) ?
    O3 Cu1 O1 . . 97.39(11) ?
    O5 Cu1 O1 . . 90.31(12) ?
    N2 Cu1 O1 . . 101.40(10) ?
    N1 Cu1 O1 . . 95.82(10) ?
    C21 N1 C26 . . 117.6(3) ?
    C21 N1 Cu1 . . 115.4(2) ?
    C26 N1 Cu1 . . 127.0(2) ?
    C15 N2 C20 . . 118.1(3) ?
    C15 N2 Cu1 . . 126.8(2) ?
    C20 N2 Cu1 . . 115.1(2) ?
    C1 O1 Cu1 . . 128.1(3) ?
    C1 O2 H2 . . 109.5 ?
    C8 O3 Cu1 . . 128.6(2) ?
    O1 C1 O2 . . 124.4(4) ?
    O1 C1 C2 . . 117.8(4) ?
    O2 C1 C2 . . 117.7(4) ?
    C3 C2 C7 . . 118.9(4) ?
    C3 C2 C1 . . 120.0(4) ?
    C7 C2 C1 . . 121.1(4) ?
    C2 C3 C4 . . 121.2(5) ?
    C2 C3 H3 . . 119.4 ?
    C4 C3 H3 . . 119.4 ?
    C5 C4 C3 . . 119.8(5) ?
    C5 C4 H4 . . 120.1 ?
    C3 C4 H4 . . 120.1 ?
    C6 C5 C4 . . 120.7(5) ?
    C6 C5 H5 . . 119.6 ?
    C4 C5 H5 . . 119.6 ?
    C5 C6 C7 . . 120.6(5) ?
    C5 C6 H6 . . 119.7 ?
    C7 C6 H6 . . 119.7 ?
    C2 C7 C6 . . 118.9(5) ?
    C2 C7 H7 . . 120.6 ?
    C6 C7 H7 . . 120.6 ?
    O4 C8 O3 . . 125.0(3) ?
    O4 C8 C9 . . 119.7(3) ?
    O3 C8 C9 . . 115.3(3) ?
    C14 C9 C10 . . 119.0(4) ?
    C14 C9 C8 . . 121.5(3) ?
    C10 C9 C8 . . 119.4(4) ?
    C11 C10 C9 . . 120.3(4) ?
    C11 C10 H10 . . 119.9 ?
    C9 C10 H10 . . 119.9 ?
    C10 C11 C12 . . 120.0(4) ?
    C10 C11 H11 . . 120.0 ?
    C12 C11 H11 . . 120.0 ?
    C13 C12 C11 . . 120.0(4) ?
    C13 C12 H12 . . 120.0 ?
    C11 C12 H12 . . 120.0 ?
    C12 C13 C14 . . 119.7(5) ?
    C12 C13 H13 . . 120.2 ?
    C14 C13 H13 . . 120.2 ?
    C9 C14 C13 . . 121.0(4) ?
    C9 C14 H14 . . 119.5 ?
    C13 C14 H14 . . 119.5 ?
    N2 C15 C16 . . 122.6(3) ?
    N2 C15 H15 . . 118.7 ?
    C16 C15 H15 . . 118.7 ?
    C15 C16 C17 . . 120.3(3) ?
    C15 C16 H16 . . 119.8 ?
    C17 C16 H16 . . 119.8 ?
    C16 C17 C19 . . 117.3(3) ?
    C16 C17 C18 . . 120.4(3) ?
    C19 C17 C18 . . 122.2(4) ?
    C17 C18 H18A . . 109.5 ?
    C17 C18 H18B . . 109.5 ?
    H18A C18 H18B . . 109.5 ?
    C17 C18 H18C . . 109.5 ?
    H18A C18 H18C . . 109.5 ?
    H18B C18 H18C . . 109.5 ?
    C20 C19 C17 . . 120.0(3) ?
    C20 C19 H19 . . 120.0 ?
    C17 C19 H19 . . 120.0 ?
    N2 C20 C19 . . 121.7(3) ?
    N2 C20 C21 . . 114.3(3) ?
    C19 C20 C21 . . 123.9(3) ?
    N1 C21 C22 . . 121.8(3) ?
    N1 C21 C20 . . 114.2(3) ?
    C22 C21 C20 . . 124.0(3) ?
    C21 C22 C23 . . 120.5(3) ?
    C21 C22 H22 . . 119.7 ?
    C23 C22 H22 . . 119.7 ?
    C25 C23 C22 . . 116.2(3) ?
    C25 C23 C24 . . 122.3(3) ?
    C22 C23 C24 . . 121.5(3) ?
    C23 C24 H24A . . 109.5 ?
    C23 C24 H24B . . 109.5 ?
    H24A C24 H24B . . 109.5 ?
    C23 C24 H24C . . 109.5 ?
    H24A C24 H24C . . 109.5 ?
    H24B C24 H24C . . 109.5 ?
    C26 C25 C23 . . 121.1(3) ?
    C26 C25 H25 . . 119.5 ?
    C23 C25 H25 . . 119.5 ?
    N1 C26 C25 . . 122.7(4) ?
    N1 C26 H26 . . 118.6 ?
    C25 C26 H26 . . 118.6 ?
    Cu1 O5 H5A . . 109.5 ?
    H1WA O1W H1WB . . 104.5 ?
    H2WA O2W H2WB . . 104.5 ?
loop_
    _geom_torsion_atom_site_label_1
    _geom_torsion_atom_site_label_2
    _geom_torsion_atom_site_label_3
    _geom_torsion_atom_site_label_4
    _geom_torsion_site_symmetry_1
    _geom_torsion_site_symmetry_2
    _geom_torsion_site_symmetry_3
    _geom_torsion_site_symmetry_4
    _geom_torsion
    _geom_torsion_publ_flag
    O3 Cu1 N1 C21 . . . . -164.4(2) ?
    N2 Cu1 N1 C21 . . . . -2.5(2) ?
    O1 Cu1 N1 C21 . . . . 98.2(2) ?
    O3 Cu1 N1 C26 . . . . 15.3(3) ?
    N2 Cu1 N1 C26 . . . . 177.2(3) ?
    O1 Cu1 N1 C26 . . . . -82.2(3) ?
    O3 Cu1 N2 C15 . . . . -111.7(4) ?
    O5 Cu1 N2 C15 . . . . -1.9(3) ?
    N1 Cu1 N2 C15 . . . . -177.1(3) ?
    O1 Cu1 N2 C15 . . . . 88.8(3) ?
    O3 Cu1 N2 C20 . . . . 68.5(4) ?
    O5 Cu1 N2 C20 . . . . 178.3(2) ?
    N1 Cu1 N2 C20 . . . . 3.2(2) ?
    O1 Cu1 N2 C20 . . . . -91.0(2) ?
    O3 Cu1 O1 C1 . . . . 100.1(3) ?
    O5 Cu1 O1 C1 . . . . 5.2(3) ?
    N2 Cu1 O1 C1 . . . . -86.8(3) ?
    N1 Cu1 O1 C1 . . . . -168.6(3) ?
    O5 Cu1 O3 C8 . . . . -13.1(3) ?
    N2 Cu1 O3 C8 . . . . 96.2(4) ?
    N1 Cu1 O3 C8 . . . . 160.0(3) ?
    O1 Cu1 O3 C8 . . . . -104.0(3) ?
    Cu1 O1 C1 O2 . . . . -0.6(5) ?
    Cu1 O1 C1 C2 . . . . 179.9(2) ?
    O1 C1 C2 C3 . . . . 26.3(5) ?
    O2 C1 C2 C3 . . . . -153.2(4) ?
    O1 C1 C2 C7 . . . . -155.6(4) ?
    O2 C1 C2 C7 . . . . 24.9(5) ?
    C7 C2 C3 C4 . . . . 0.0(6) ?
    C1 C2 C3 C4 . . . . 178.2(4) ?
    C2 C3 C4 C5 . . . . -0.4(7) ?
    C3 C4 C5 C6 . . . . 1.1(8) ?
    C4 C5 C6 C7 . . . . -1.3(9) ?
    C3 C2 C7 C6 . . . . -0.2(7) ?
    C1 C2 C7 C6 . . . . -178.3(4) ?
    C5 C6 C7 C2 . . . . 0.8(8) ?
    Cu1 O3 C8 O4 . . . . -5.3(6) ?
    Cu1 O3 C8 C9 . . . . 174.9(2) ?
    O4 C8 C9 C14 . . . . 173.1(4) ?
    O3 C8 C9 C14 . . . . -7.0(5) ?
    O4 C8 C9 C10 . . . . -3.7(6) ?
    O3 C8 C9 C10 . . . . 176.1(3) ?
    C14 C9 C10 C11 . . . . 0.7(6) ?
    C8 C9 C10 C11 . . . . 177.6(4) ?
    C9 C10 C11 C12 . . . . -1.3(6) ?
    C10 C11 C12 C13 . . . . 1.2(7) ?
    C11 C12 C13 C14 . . . . -0.5(6) ?
    C10 C9 C14 C13 . . . . 0.0(6) ?
    C8 C9 C14 C13 . . . . -176.9(3) ?
    C12 C13 C14 C9 . . . . 0.0(6) ?
    C20 N2 C15 C16 . . . . 0.3(5) ?
    Cu1 N2 C15 C16 . . . . -179.4(3) ?
    N2 C15 C16 C17 . . . . -0.2(6) ?
    C15 C16 C17 C19 . . . . 0.3(5) ?
    C15 C16 C17 C18 . . . . -177.5(4) ?
    C16 C17 C19 C20 . . . . -0.5(5) ?
    C18 C17 C19 C20 . . . . 177.2(4) ?
    C15 N2 C20 C19 . . . . -0.6(5) ?
    Cu1 N2 C20 C19 . . . . 179.2(2) ?
    C15 N2 C20 C21 . . . . 176.9(3) ?
    Cu1 N2 C20 C21 . . . . -3.3(3) ?
    C17 C19 C20 N2 . . . . 0.7(5) ?
    C17 C19 C20 C21 . . . . -176.6(3) ?
    C26 N1 C21 C22 . . . . 1.6(5) ?
    Cu1 N1 C21 C22 . . . . -178.6(2) ?
    C26 N1 C21 C20 . . . . -178.2(3) ?
    Cu1 N1 C21 C20 . . . . 1.5(3) ?
    N2 C20 C21 N1 . . . . 1.2(4) ?
    C19 C20 C21 N1 . . . . 178.7(3) ?
    N2 C20 C21 C22 . . . . -178.7(3) ?
    C19 C20 C21 C22 . . . . -1.2(5) ?
    N1 C21 C22 C23 . . . . -1.2(5) ?
    C20 C21 C22 C23 . . . . 178.6(3) ?
    C21 C22 C23 C25 . . . . -0.3(5) ?
    C21 C22 C23 C24 . . . . 178.9(3) ?
    C22 C23 C25 C26 . . . . 1.4(5) ?
    C24 C23 C25 C26 . . . . -177.8(3) ?
    C21 N1 C26 C25 . . . . -0.5(5) ?
    Cu1 N1 C26 C25 . . . . 179.8(3) ?
    C23 C25 C26 N1 . . . . -1.0(6) ?
loop_
    _geom_hbond_atom_site_label_D
    _geom_hbond_atom_site_label_H
    _geom_hbond_atom_site_label_A
    _geom_hbond_site_symmetry_A
    _geom_hbond_distance_DH
    _geom_hbond_distance_HA
    _geom_hbond_distance_DA
    _geom_hbond_angle_DHA
    O2W H2WB O2 3_566 0.85 2.51 3.195(8) 137.8
    O2W H2WA O1W . 0.85 2.24 2.821(10) 125.3
    O1W H1WB O4 . 0.85 2.26 2.932(6) 135.5
    O1W H1WA O2W 3_666 0.85 2.28 2.937(10) 134.1
    O5 H5A O4 . 0.82 1.93 2.642(4) 144.5
    O2 H2 O5 . 0.82 1.86 2.636(5) 157.6
data_global
_journal_date_recd_electronic     2009-09-24
_journal_date_accepted     2009-10-20
_journal_name_full     'Acta Crystallographica, Section E'
_journal_year     2009
_journal_volume     65
_journal_issue     12
_journal_page_first     m1532
_journal_page_last     m1532
_journal_paper_category     QM
_journal_coeditor_code     ZQ2009
_publ_contact_author_name     'Li YAO'
_publ_contact_author_address
;
School of Computer and Information Engineering, Henan University,
Kaifeng 475001, Henan, People's Republic of China
;
_publ_contact_author_email     'yaolihenu@163.com'
_publ_contact_author_fax     '+86-0378-3881589'
_publ_contact_author_phone     '+86-0378-3881589'
_publ_section_title
;\
(Benzoato-\k<i>O</i>)(benzoic
acid-\k<i>O</i>)(4,4'-dimethyl-2,2'-bipyridine-\k^2^<i>N</i>,<i>N</i>')\
hydroxidocopper(II) monohydrate
;
loop_
    _publ_author_name
    _publ_author_footnote
    _publ_author_address
    'Yao, Li' .
;
School of Computer and Information Engineering, Henan University,
Kaifeng 475001, Henan, People's Republic of China
;
    'Li, Wen-Juan' .
;
Department of Civil and Environmental Engineering,
East China Institute of Technology, 56 Xuefu Road,
Fuzhou 344000, Jiangxi, People's Republic of China
;
