# Supplementary material for: (Benzoato-κO)(benzoic acid-κO)(4,4′-dimethyl-2,2′-bipyridine-κ2 N,N′)hydroxidocopper(II) monohydrate
Source: Acta Crystallogr Sect E Struct Rep Online. 2009 Nov 7;65(Pt 12):m1532. doi: 10.1107/S1600536809043189 (PMC2972094; doi:10.1107/S1600536809043189)
Supplement: Supplementary file 2 [file e-65-m1532-Isup2.hkl]

# 
# h,k,l, Fc-squared, Fo-squared, sigma(Fo-squared) and status flag 
# 
data_I
_shelx_title ' 1 in P2(1)/c' 
_shelx_refln_list_code          4 
_shelx_F_calc_maximum      314.32 
_exptl_crystal_F_000      1092.00 
_reflns_d_resolution_high  0.8409 
 
loop_ 
 _symmetry_equiv_pos_as_xyz 
 'x, y, z' 
 '-x, y+1/2, -z+1/2' 
 '-x, -y, -z' 
 'x, -y-1/2, z-1/2' 
 
_cell_length_a    11.3325 
_cell_length_b    17.1547 
_cell_length_c    13.4007 
_cell_angle_alpha  90.000 
_cell_angle_beta   98.049 
_cell_angle_gamma  90.000 
 
_shelx_F_squared_multiplier     1.000 
 
loop_ 
 _refln_index_h 
 _refln_index_k 
 _refln_index_l 
 _refln_F_squared_calc 
 _refln_F_squared_meas 
 _refln_F_squared_sigma 
 _refln_observed_status 
   1   0   0    44812.55    34312.31    379.71 o 
   2   0   0     1760.30     1328.96     33.31 o 
   3   0   0     4959.18     5729.85     92.58 o 
   4   0   0      383.75      393.08     13.90 o 
   5   0   0       60.75      100.79      9.99 o 
   6   0   0      756.98      752.81     46.11 o 
   7   0   0      605.91      681.16     24.07 o 
   8   0   0      398.36      390.45     21.01 o 
   9   0   0        8.15        0.00     12.21 o 
  10   0   0      557.02      549.67     37.47 o 
  11   0   0      349.00      443.23     36.21 o 
  12   0   0       50.43       43.81     26.06 o 
  13   0   0       53.98       54.36     39.21 o 
   1   1   0     4541.50     5244.97    171.55 o 
   2   1   0    11224.05    12922.19     54.04 o 
   3   1   0     4142.62     4110.31     26.33 o 
   4   1   0     2989.98     2918.75     49.10 o 
   5   1   0        2.75        8.70      5.40 o 
   6   1   0       17.13        4.71      5.72 o 
   7   1   0     1297.40     1401.97     23.44 o 
   8   1   0     1093.28     1072.57     22.56 o 
   9   1   0      947.02     1090.00     24.46 o 
  10   1   0        0.25        1.48     11.83 o 
  11   1   0      181.98      220.59     18.38 o 
  12   1   0       56.20       56.55     18.88 o 
  13   1   0       18.50       32.46     28.81 o 
   1   2   0     2163.28     4223.99    195.68 o 
   2   2   0       36.25       25.28      3.01 o 
   3   2   0     4703.17     4856.74     57.35 o 
   4   2   0     1314.22     1357.22     35.38 o 
   5   2   0     1764.91     1660.48     20.78 o 
   6   2   0      722.52      620.21     14.44 o 
   7   2   0      606.42      654.70     16.73 o 
   8   2   0       21.59       22.20      9.47 o 
   9   2   0      307.45      335.26     15.19 o 
  10   2   0      109.67      137.01     14.89 o 
  11   2   0      103.43      148.29     17.40 o 
  12   2   0        0.56        0.00     17.59 o 
  13   2   0        0.70        0.00     28.89 o 
   1   3   0     4915.54     5531.21    192.19 o 
   2   3   0      899.68      925.38     23.28 o 
   3   3   0       84.25      129.93      9.95 o 
   4   3   0     5284.48     5291.93     64.38 o 
   5   3   0      362.58      379.51     10.76 o 
   6   3   0      444.67      382.54     11.91 o 
   7   3   0      240.27      251.70     11.37 o 
   8   3   0      803.57      763.61     19.09 o 
   9   3   0      178.61      176.13     14.51 o 
  10   3   0      138.24      125.37     15.09 o 
  11   3   0      177.14      185.93     18.07 o 
  12   3   0      131.68      118.24     18.35 o 
  13   3   0        1.20        0.00     28.29 o 
   0   4   0      587.88      725.81     24.51 o 
   1   4   0     4110.51     4483.92     90.27 o 
   2   4   0      763.77      833.71     13.44 o 
   3   4   0     1699.58     1930.62     38.86 o 
   4   4   0      412.01      320.47     12.51 o 
   5   4   0      109.92      101.05      7.00 o 
   6   4   0       59.63       62.33      6.98 o 
   7   4   0        7.93        6.46      6.67 o 
   8   4   0       59.08       47.64      9.85 o 
   9   4   0        3.00        3.12     10.60 o 
  10   4   0       14.59        6.45     12.65 o 
  11   4   0      192.46      210.43     18.98 o 
  12   4   0        7.90       11.38     16.42 o 
  13   4   0        0.18       41.44     42.33 o 
   1   5   0      419.65      399.65     15.28 o 
   2   5   0      318.31      341.99     13.54 o 
   3   5   0     1220.61     1590.20     53.47 o 
   4   5   0      671.53      778.50     60.15 o 
   5   5   0        5.90        4.13      7.65 o 
   6   5   0       88.69       82.00     10.59 o 
   7   5   0       31.45       40.45      9.55 o 
   8   5   0       10.05       12.51      9.97 o 
   9   5   0       52.48       67.37     12.79 o 
  10   5   0       77.70       82.36     14.45 o 
  11   5   0       18.95       13.94     14.39 o 
  12   5   0       20.36       36.13     17.19 o 
   0   6   0     4352.60     4247.53     73.52 o 
   1   6   0     3409.30     3982.25    106.94 o 
   2   6   0     2002.20     2272.23     95.70 o 
   3   6   0     3193.47     3376.05     99.47 o 
   4   6   0     1354.25     1354.27    113.51 o 
   5   6   0     1919.38     1846.77     80.98 o 
   6   6   0      554.13      587.60     31.02 o 
   7   6   0        2.09        6.80     11.23 o 
   8   6   0        0.19        2.04      8.80 o 
   9   6   0      135.05      139.83     14.32 o 
  10   6   0       26.42       33.14     12.86 o 
  11   6   0        0.21        3.61     15.22 o 
  12   6   0       28.24       41.56     17.57 o 
   1   7   0        2.16        8.26      6.65 o 
   2   7   0        8.07        4.64      7.19 o 
   3   7   0     4909.20     6079.95    189.37 o 
   4   7   0     5571.81     5928.46    152.60 o 
   5   7   0      572.68      667.68     54.02 o 
   6   7   0      413.13      444.82     29.24 o 
   7   7   0      380.03      362.49     28.38 o 
   8   7   0       54.62       53.75     22.13 o 
   9   7   0        8.69       10.17     14.88 o 
  10   7   0       14.29        0.79     16.80 o 
  11   7   0       76.36       72.74     20.50 o 
  12   7   0        1.85        0.00     20.30 o 
   0   8   0     6712.27     6099.27    126.32 o 
   1   8   0      915.50      883.13     32.77 o 
   2   8   0     1186.18     1194.34     62.60 o 
   3   8   0        5.27       12.74      7.62 o 
   4   8   0     1612.36     1657.71     69.06 o 
   5   8   0     2424.05     2404.98     61.26 o 
   6   8   0     2304.77     2356.25     64.06 o 
   7   8   0      228.33      292.26     44.00 o 
   8   8   0      395.43      458.78     56.81 o 
   9   8   0      501.71      518.97     29.87 o 
  10   8   0       96.84       85.37     19.10 o 
  11   8   0       97.64       97.00     22.24 o 
  12   8   0       78.46      117.42     23.58 o 
   1   9   0     1092.66      969.02     24.59 o 
   2   9   0      672.11      577.40     49.56 o 
   3   9   0     1981.99     2128.36    129.26 o 
   4   9   0     1130.77     1062.25     42.13 o 
   5   9   0      198.47      200.98     24.02 o 
   6   9   0      642.38      604.34     37.17 o 
   7   9   0      864.27      841.61     44.44 o 
   8   9   0      915.77      994.00     55.36 o 
   9   9   0      309.66      365.31     35.34 o 
  10   9   0       83.04       48.48     18.35 o 
  11   9   0       38.91       35.35     25.70 o 
   0  10   0     4236.74     3743.34    231.02 o 
   1  10   0     3828.99     3625.14    192.41 o 
   2  10   0     2182.33     2106.84     72.20 o 
   3  10   0      123.70      136.14     12.54 o 
   4  10   0     1251.71     1281.20     46.94 o 
   5  10   0     1727.76     1674.35     59.48 o 
   6  10   0     1045.48     1061.43    136.90 o 
   7  10   0      183.07      181.14     28.04 o 
   8  10   0        0.84        0.00     21.11 o 
   9  10   0       51.00       51.07     25.74 o 
  10  10   0       30.20       50.67     19.92 o 
  11  10   0       34.63       34.23     20.61 o 
   1  11   0      406.81      395.89     16.97 o 
   2  11   0     2275.06     2273.98    134.65 o 
   3  11   0     2645.41     2631.00    168.92 o 
   4  11   0     1075.73      980.80     43.94 o 
   5  11   0        7.36       23.17     28.52 o 
   6  11   0      350.34      326.34     32.66 o 
   7  11   0      341.70      300.62     32.80 o 
   8  11   0       72.54       93.61     26.87 o 
   9  11   0       83.54       48.79     37.87 o 
  10  11   0        1.20        0.00     27.96 o 
  11  11   0        3.29        2.26     20.10 o 
   0  12   0     3344.71     3307.87    167.75 o 
   1  12   0     2928.06     2746.72    130.05 o 
   2  12   0      451.64      474.60     30.91 o 
   3  12   0       41.96       48.83     18.78 o 
   4  12   0      430.07      495.24     35.41 o 
   5  12   0     1179.28     1218.61    116.07 o 
   6  12   0      165.04      157.99     29.06 o 
   7  12   0        1.85        8.92     24.32 o 
   8  12   0        0.03        0.00     23.85 o 
   9  12   0        0.62        0.00     23.55 o 
  10  12   0       57.68       94.17     32.06 o 
   1  13   0       21.68       29.08     11.05 o 
   2  13   0      727.82      756.99     28.49 o 
   3  13   0     1969.33     1947.82     67.28 o 
   4  13   0     1118.17     1044.66     49.78 o 
   5  13   0      139.04      138.04     26.53 o 
   6  13   0       21.16       38.78     22.60 o 
   7  13   0      124.65      124.94     40.88 o 
   8  13   0      240.06      207.49     35.68 o 
   9  13   0       94.08      118.96     33.20 o 
  10  13   0        1.82       12.70     27.82 o 
   0  14   0       69.73       67.99     20.94 o 
   1  14   0       34.56       27.46     11.82 o 
   2  14   0      123.74      104.21     18.19 o 
   3  14   0      298.66      326.38     40.32 o 
   4  14   0       45.50       71.90     25.49 o 
   5  14   0      975.20      932.36     54.14 o 
   6  14   0      209.76      154.62     31.65 o 
   7  14   0        9.55        5.90     25.59 o 
   8  14   0       20.99       23.69     30.63 o 
   9  14   0        1.28        0.00     26.68 o 
   1  15   0       11.55       14.99     11.98 o 
   2  15   0       14.61       21.13     15.16 o 
   3  15   0        7.25        5.78     20.86 o 
   4  15   0      541.14      524.69     62.94 o 
   5  15   0      554.97      567.68     44.46 o 
   6  15   0        4.29        8.96     28.38 o 
   7  15   0        0.32        2.10     28.75 o 
   8  15   0       15.67       35.33     44.44 o 
   9  15   0        2.11       34.68     32.36 o 
   0  16   0       34.62        0.00     17.77 o 
   1  16   0       83.72       83.49     17.96 o 
   2  16   0       23.97       16.23     16.31 o 
   3  16   0       10.97       15.94     17.08 o 
   4  16   0       71.56       97.45     28.77 o 
   5  16   0      557.01      631.84     48.81 o 
   6  16   0      189.86      174.07     36.85 o 
   7  16   0      114.29      123.75     35.92 o 
   8  16   0       52.97       12.87     33.22 o 
   1  17   0      467.76      407.94     27.49 o 
   2  17   0      295.93      270.61     24.96 o 
   3  17   0       50.16       51.47     19.15 o 
   4  17   0      211.80      192.69     40.91 o 
   5  17   0      108.88       87.80     30.53 o 
   6  17   0        2.63       16.36     31.33 o 
   7  17   0       15.14       15.30     40.66 o 
   0  18   0      570.45      451.13     52.80 o 
   1  18   0      258.55      243.53     24.13 o 
   2  18   0       18.17       20.86     17.71 o 
   3  18   0        0.23        2.84     18.61 o 
   4  18   0       47.76       75.09     23.97 o 
   5  18   0      181.34      199.81     37.11 o 
   6  18   0       82.71       85.13     35.71 o 
   1  19   0      218.94      190.55     30.91 o 
   2  19   0      390.83      389.90     30.96 o 
   3  19   0      327.45      356.15     31.42 o 
   4  19   0       26.67       12.38     21.61 o 
   0  20   0      500.45      382.73     53.91 o 
   1  20   0      308.43      246.24     34.39 o 
   2  20   0       66.43       28.93     27.46 o 
 -13   1   1       25.21       23.48     23.14 o 
 -12   1   1      175.42      170.57     21.58 o 
 -11   1   1       79.24      100.57     15.96 o 
 -10   1   1       27.92       41.50     12.13 o 
  -9   1   1        5.43        0.00      8.15 o 
  -8   1   1       18.22       17.78      8.19 o 
  -7   1   1       59.82       45.96      7.69 o 
  -6   1   1     1735.50     1698.93     23.34 o 
  -5   1   1      717.72      738.55     14.23 o 
  -4   1   1     1344.97     1481.68     25.14 o 
  -3   1   1     6697.73     7642.87    149.75 o 
  -2   1   1      323.86      150.61      4.42 o 
   0   1   1    24951.21    17489.39    243.41 o 
   1   1   1     5478.62    10356.18    333.92 o 
   2   1   1     2042.28     2173.96     49.34 o 
   3   1   1      419.70      316.60      7.54 o 
   4   1   1      951.35      860.58     19.26 o 
   5   1   1     1066.10      975.46     16.43 o 
   6   1   1      558.90      567.92     14.26 o 
   7   1   1       19.46       12.46      7.16 o 
   8   1   1      275.96      261.17     12.95 o 
   9   1   1      360.81      385.68     16.34 o 
  10   1   1        5.35        0.00     11.28 o 
  11   1   1        7.61        9.17     13.13 o 
  12   1   1        6.37        4.17     26.61 o 
  13   1   1        0.18        0.00     28.07 o 
 -13   2   1       40.05       32.97     24.39 o 
 -12   2   1        0.96        1.07     18.12 o 
 -11   2   1        8.42       10.05     13.96 o 
 -10   2   1       25.53       26.22     11.67 o 
  -9   2   1      274.83      249.41     14.00 o 
  -8   2   1      267.72      286.86     15.46 o 
  -7   2   1      338.14      329.05     12.41 o 
  -6   2   1       33.03       32.02      6.14 o 
  -5   2   1      136.93      126.53      8.07 o 
  -4   2   1     1397.52     1555.85     35.60 o 
  -3   2   1    35142.25    36346.66    660.47 o 
  -2   2   1     1470.26     1372.16     32.73 o 
  -1   2   1     5669.70     6008.39    153.80 o 
   0   2   1     3352.97     4447.41     61.21 o 
   1   2   1      372.74      647.54     20.71 o 
   2   2   1     1132.11     1038.11     23.28 o 
   3   2   1      150.15      129.32      5.85 o 
   4   2   1      406.82      333.73     10.98 o 
   5   2   1      953.06      950.63     18.03 o 
   6   2   1     2077.67     2000.95     52.82 o 
   7   2   1     1292.57     1226.69     23.30 o 
   8   2   1       46.34       58.49      9.45 o 
   9   2   1       63.63       54.86     10.52 o 
  10   2   1      284.64      317.38     19.46 o 
  11   2   1        0.30        0.00     13.12 o 
  12   2   1       32.85       45.19     32.53 o 
  13   2   1       34.53       58.12     31.64 o 
 -13   3   1       45.03       66.26     27.14 o 
 -12   3   1       33.92       36.75     16.68 o 
 -11   3   1       83.55      107.59     16.16 o 
 -10   3   1      126.29      110.51     14.45 o 
  -9   3   1       99.86       96.54     12.91 o 
  -8   3   1       56.16       24.93      8.23 o 
  -7   3   1      536.58      532.12     14.89 o 
  -6   3   1     1283.09     1233.54     19.54 o 
  -5   3   1    10256.87    10614.70    279.93 o 
  -4   3   1     1933.21     2015.17     48.40 o 
  -3   3   1    11298.70    12295.38   1171.60 o 
  -2   3   1    14461.92    15579.76    259.26 o 
  -1   3   1     5102.36     6212.34    164.01 o 
   0   3   1     4369.73     5682.30     57.21 o 
   1   3   1    23675.36    23954.23    269.40 o 
   2   3   1     1510.53     1684.13     51.47 o 
   3   3   1      284.54      305.55      8.78 o 
   4   3   1     4867.01     4434.91    131.48 o 
   5   3   1     2019.10     1656.15     22.38 o 
   6   3   1     2653.55     2677.43     53.70 o 
   7   3   1       69.71       72.28      8.38 o 
   8   3   1      200.33      200.75     12.01 o 
   9   3   1      216.81      265.04     16.43 o 
  10   3   1       70.63       73.96     13.77 o 
  11   3   1       84.24      100.43     15.93 o 
  12   3   1        2.62       24.18     22.06 o 
  13   3   1       16.02       59.71     32.92 o 
 -13   4   1       18.55       19.02     22.97 o 
 -12   4   1       65.37       53.30     18.26 o 
 -11   4   1       37.03       34.53     14.82 o 
 -10   4   1        1.68        0.84     12.45 o 
  -9   4   1      538.38      563.60     22.61 o 
  -8   4   1     1318.00     1235.56     37.63 o 
  -7   4   1      613.84      564.76     23.16 o 
  -6   4   1       40.34       46.13      6.45 o 
  -5   4   1       15.86       31.61      5.81 o 
  -4   4   1     2900.97     2755.59     40.20 o 
  -3   4   1      940.00      922.93     35.75 o 
  -2   4   1       29.71       18.73      6.94 o 
  -1   4   1     1237.89     1078.38     17.47 o 
   0   4   1     9425.45    10668.46    314.32 o 
   1   4   1       39.55       45.22      5.99 o 
   2   4   1     8168.61     7661.77    176.29 o 
   3   4   1     1519.42     1461.46     68.62 o 
   4   4   1      239.62      257.63     18.62 o 
   5   4   1     1084.27     1231.64     34.99 o 
   6   4   1     3201.96     3054.45     66.03 o 
   7   4   1     1502.95     1377.88     45.30 o 
   8   4   1     1044.92     1083.08     40.54 o 
   9   4   1      271.11      280.42     17.06 o 
  10   4   1       23.97       33.85     13.40 o 
  11   4   1      194.94      216.24     18.85 o 
  12   4   1      339.93      352.83     32.28 o 
 -13   5   1        7.07        0.07     19.38 o 
 -12   5   1       58.12       70.60     19.34 o 
 -11   5   1      387.52      444.97     23.75 o 
 -10   5   1      199.68      241.82     17.44 o 
  -9   5   1        8.94        0.00     10.98 o 
  -8   5   1       85.29       75.49     11.72 o 
  -7   5   1     1429.01     1379.50     37.86 o 
  -6   5   1     4555.81     4396.97     65.67 o 
  -5   5   1     9615.67     8839.60    112.44 o 
  -4   5   1     3636.55     3754.02     95.57 o 
  -3   5   1        2.59        7.45      9.19 o 
  -2   5   1      949.27      779.64     19.04 o 
  -1   5   1      607.88      829.87     20.42 o 
   0   5   1    11384.15    11921.43    371.36 o 
   1   5   1     7657.39     7903.48    306.43 o 
   2   5   1       28.12       56.83      6.54 o 
   3   5   1       88.37       64.51      6.19 o 
   4   5   1     6478.39     5899.17    275.68 o 
   5   5   1     3119.31     3010.62     65.82 o 
   6   5   1     1214.85     1186.61     30.48 o 
   7   5   1      353.49      325.92     15.30 o 
   8   5   1       79.75       71.19     11.29 o 
   9   5   1      525.60      528.86     27.36 o 
  10   5   1      208.72      259.67     18.49 o 
  11   5   1      137.38      157.42     17.60 o 
  12   5   1       23.02       22.54     21.04 o 
 -12   6   1       99.22      108.70     20.87 o 
 -11   6   1       11.73        9.70     14.49 o 
 -10   6   1        0.89        4.68     12.84 o 
  -9   6   1      399.66      362.95     19.01 o 
  -8   6   1      951.73      901.19     29.39 o 
  -7   6   1     1097.02     1032.73     33.15 o 
  -6   6   1      586.36      654.16     25.72 o 
  -5   6   1      408.15      385.97     38.10 o 
  -4   6   1      100.65       86.30     14.38 o 
  -3   6   1     3379.99     3154.56    115.40 o 
  -2   6   1     1299.17     1077.30     59.22 o 
  -1   6   1      189.70      176.38      9.81 o 
   0   6   1     2753.03     3004.91     36.15 o 
   1   6   1     5289.74     5985.13    139.98 o 
   2   6   1     9841.69    10047.91    261.74 o 
   3   6   1     3114.11     3419.85     83.90 o 
   4   6   1      738.64      613.32     60.86 o 
   5   6   1     2287.16     2519.05    164.75 o 
   6   6   1     2926.15     2943.75     37.60 o 
   7   6   1     1279.62     1198.73     40.65 o 
   8   6   1     1303.53     1354.36     34.39 o 
   9   6   1      830.77      810.65     33.15 o 
  10   6   1       71.06       69.55     15.35 o 
  11   6   1       27.50       33.07     17.41 o 
  12   6   1        4.01       19.50     21.90 o 
 -12   7   1       68.85       91.75     24.82 o 
 -11   7   1      119.77       94.62     20.35 o 
 -10   7   1      198.76      206.82     19.81 o 
  -9   7   1      170.97      144.28     19.26 o 
  -8   7   1       20.54       25.99     14.82 o 
  -7   7   1      348.45      321.74     27.38 o 
  -6   7   1     1164.09     1253.67     44.78 o 
  -5   7   1     1420.36     1236.41     41.87 o 
  -4   7   1     1584.36     1594.19     44.81 o 
  -3   7   1     1359.95     1736.50    112.46 o 
  -2   7   1      776.15      729.13     18.60 o 
  -1   7   1     1612.28     1556.04     35.01 o 
   0   7   1     5961.04     5367.38     91.57 o 
   1   7   1      954.32      966.74     22.28 o 
   2   7   1     1400.93     1691.75     88.37 o 
   3   7   1     1779.92     2062.78    106.19 o 
   4   7   1     1414.49     1268.06     79.03 o 
   5   7   1     4193.13     4042.16     75.81 o 
   6   7   1     3016.53     2955.67    238.82 o 
   7   7   1       33.10       20.99     18.94 o 
   8   7   1       92.76       95.30     21.57 o 
   9   7   1      314.10      259.00     22.24 o 
  10   7   1      235.38      289.03     30.55 o 
  11   7   1      124.23      142.01     19.45 o 
  12   7   1       42.30       19.37     28.12 o 
 -12   8   1       44.80       34.68     21.56 o 
 -11   8   1       11.43        9.80     18.09 o 
 -10   8   1        4.84        0.00     14.92 o 
  -9   8   1      369.84      345.35     25.86 o 
  -8   8   1     1176.12     1295.33     52.81 o 
  -7   8   1      256.19      256.78     26.29 o 
  -6   8   1       12.23        0.00     16.53 o 
  -5   8   1        0.42        0.00     14.10 o 
  -4   8   1      111.53      160.04     18.54 o 
  -3   8   1       28.17       19.09      7.44 o 
  -2   8   1     1948.47     1604.09     42.55 o 
  -1   8   1      246.35      215.64     11.13 o 
   0   8   1     2197.28     2318.84     35.76 o 
   1   8   1     3480.93     4170.14    125.83 o 
   2   8   1     2339.73     2202.17    190.35 o 
   3   8   1      207.92      222.30     12.41 o 
   4   8   1      117.94      112.08     12.54 o 
   5   8   1      164.15      154.95     22.11 o 
   6   8   1      182.63      177.91     24.36 o 
   7   8   1      279.60      291.51     29.50 o 
   8   8   1       80.46       62.30     22.80 o 
   9   8   1      529.74      543.75     30.45 o 
  10   8   1       12.39        6.18     17.08 o 
  11   8   1      159.55      146.57     23.02 o 
  12   8   1       40.64       20.63     28.62 o 
 -12   9   1        0.07        0.00     19.60 o 
 -11   9   1        1.02       17.85     19.16 o 
 -10   9   1       84.29       78.79     18.20 o 
  -9   9   1        1.39        5.17     20.68 o 
  -8   9   1       52.65       38.95     20.87 o 
  -7   9   1        0.48        5.48     19.50 o 
  -6   9   1      172.72      177.02     24.15 o 
  -5   9   1      314.93      376.77     28.33 o 
  -4   9   1        7.37       32.77     15.59 o 
  -3   9   1       10.69       13.53      8.33 o 
  -2   9   1       17.64       36.49      9.26 o 
  -1   9   1      467.55      530.36     16.79 o 
   0   9   1       29.81       57.76     10.40 o 
   1   9   1     1480.82     1684.58     78.90 o 
   2   9   1      178.12      172.54     13.58 o 
   3   9   1       65.00       80.02     10.65 o 
   4   9   1      782.09      731.02     18.57 o 
   5   9   1      553.07      590.03     34.95 o 
   6   9   1      339.96      299.98     28.78 o 
   7   9   1       39.99       43.41     19.22 o 
   8   9   1       23.38       18.11     21.87 o 
   9   9   1       68.34       64.87     25.40 o 
  10   9   1       38.05       40.82     18.02 o 
  11   9   1       25.16        8.35     19.50 o 
 -11  10   1       43.94       19.28     19.40 o 
 -10  10   1        7.94       16.39     17.93 o 
  -9  10   1        0.59        2.63     19.51 o 
  -8  10   1        6.07       15.74     21.88 o 
  -7  10   1       12.68        0.00     18.62 o 
  -6  10   1       51.27       49.43     21.13 o 
  -5  10   1      311.40      317.86     28.08 o 
  -4  10   1      591.83      586.65     45.00 o 
  -3  10   1        6.23       13.78      9.64 o 
  -2  10   1      254.04      295.04     15.67 o 
  -1  10   1        3.26        0.00      7.76 o 
   0  10   1      313.41      361.35     15.64 o 
   1  10   1     1126.61     1348.76    102.80 o 
   2  10   1       68.29       64.02     11.74 o 
   3  10   1      216.24      221.63     15.06 o 
   4  10   1       10.68       20.21     14.96 o 
   5  10   1        7.18       23.03     18.33 o 
   6  10   1       16.48       24.06     28.96 o 
   7  10   1       32.57       49.06     23.19 o 
   8  10   1       92.14      105.52     26.28 o 
   9  10   1        3.11        0.00     21.94 o 
  10  10   1        2.20        0.00     18.27 o 
  11  10   1        8.02        0.00     19.08 o 
 -11  11   1       45.34       40.85     21.62 o 
 -10  11   1       12.59        4.85     17.61 o 
  -9  11   1       27.44       40.05     24.42 o 
  -8  11   1        0.75        9.78     22.15 o 
  -7  11   1       29.91       34.91     22.29 o 
  -6  11   1       44.40       60.89     21.80 o 
  -5  11   1      332.37      309.86     29.94 o 
  -4  11   1      107.89       78.21     18.82 o 
  -3  11   1      106.35      110.81     15.77 o 
  -2  11   1       27.62       35.85     10.86 o 
  -1  11   1      524.65      439.66     17.61 o 
   0  11   1      115.92      105.48     10.87 o 
   1  11   1       23.11        4.30     11.07 o 
   2  11   1       13.07       21.94     11.27 o 
   3  11   1      161.07      179.80     15.37 o 
   4  11   1       13.61        0.00     17.00 o 
   5  11   1        4.92        4.37     19.12 o 
   6  11   1       42.08       45.79     23.01 o 
   7  11   1       22.62       22.26     22.04 o 
   8  11   1       72.17      100.52     28.00 o 
   9  11   1       29.54       42.88     31.52 o 
  10  11   1      101.23       94.65     29.96 o 
  11  11   1        0.68        5.76     21.46 o 
 -10  12   1       11.49        0.00     24.79 o 
  -9  12   1        0.71        0.00     24.38 o 
  -8  12   1        4.83        1.09     23.76 o 
  -7  12   1      208.37      215.67     31.08 o 
  -6  12   1       60.81       73.22     26.62 o 
  -5  12   1        7.69        0.00     19.31 o 
  -4  12   1       23.07       14.26     26.73 o 
  -3  12   1      121.07      115.21     21.02 o 
  -2  12   1      334.80      369.12     16.88 o 
  -1  12   1      132.09      116.91     12.59 o 
   0  12   1      660.25      630.63     21.50 o 
   1  12   1     1161.31     1059.15     33.41 o 
   2  12   1      108.19       97.36     14.30 o 
   3  12   1      169.13      147.60     23.23 o 
   4  12   1       20.20       35.59     21.08 o 
   5  12   1      606.47      591.54     40.15 o 
   6  12   1      594.34      653.19     45.28 o 
   7  12   1      169.13      175.70     30.15 o 
   8  12   1       58.34       92.06     34.53 o 
   9  12   1       28.02       43.92     29.69 o 
  10  12   1        0.70       20.09     29.53 o 
 -10  13   1       84.36       98.35     32.05 o 
  -9  13   1       20.44       33.56     28.74 o 
  -8  13   1        0.01        0.00     24.66 o 
  -7  13   1       23.26       48.20     25.71 o 
  -6  13   1      334.40      328.13     38.65 o 
  -5  13   1      803.34      765.00    107.60 o 
  -4  13   1      436.64      487.89     34.41 o 
  -3  13   1       73.56       45.52     20.24 o 
  -2  13   1       57.80       44.69     11.11 o 
  -1  13   1     1297.60     1233.00     29.66 o 
   0  13   1     2016.68     1873.58     61.45 o 
   1  13   1      125.31      114.35     13.16 o 
   2  13   1       95.10      123.97     27.64 o 
   3  13   1      474.87      419.21     33.62 o 
   4  13   1     1242.59     1228.62     54.58 o 
   5  13   1      624.21      753.83     46.66 o 
   6  13   1      275.42      262.98     38.99 o 
   7  13   1      138.51      134.66     31.00 o 
   8  13   1        0.29        8.30     27.14 o 
   9  13   1       65.37      112.08     33.15 o 
  10  13   1       59.55       62.12     29.99 o 
  -9  14   1      121.79      119.62     35.51 o 
  -8  14   1      427.17      461.00     45.75 o 
  -7  14   1      220.01      261.93     43.89 o 
  -6  14   1      122.65      148.25     32.60 o 
  -5  14   1       35.94       31.00     25.15 o 
  -4  14   1      499.18      485.87     52.02 o 
  -3  14   1     1741.30     1531.22     66.99 o 
  -2  14   1      389.81      366.34     27.13 o 
  -1  14   1        5.01        9.84     11.41 o 
   0  14   1       78.78       59.87     13.24 o 
   1  14   1      644.79      638.88     27.40 o 
   2  14   1     3186.88     3065.49     75.46 o 
   3  14   1     1076.74     1030.26     57.70 o 
   4  14   1      196.74      209.72     31.96 o 
   5  14   1        8.94       13.16     24.20 o 
   6  14   1      338.02      334.66     39.58 o 
   7  14   1      446.83      557.72     46.65 o 
   8  14   1      175.12      164.85     36.36 o 
   9  14   1       45.78       61.66     31.64 o 
  -9  15   1       79.72       52.06     33.29 o 
  -8  15   1       31.57       35.65     31.26 o 
  -7  15   1      457.49      468.26     46.23 o 
  -6  15   1      941.40      985.01     58.51 o 
  -5  15   1     2022.07     2010.34     74.49 o 
  -4  15   1      662.03      640.71     44.05 o 
  -3  15   1       13.37       15.94     15.11 o 
  -2  15   1      271.13      276.05     29.99 o 
  -1  15   1      815.62      694.33     34.02 o 
   0  15   1      699.84      721.62     37.01 o 
   1  15   1      621.14      469.23     21.88 o 
   2  15   1      223.81      230.01     21.70 o 
   3  15   1        5.02       15.05     20.34 o 
   4  15   1      113.67      130.28     29.21 o 
   5  15   1     1244.65     1260.95     61.27 o 
   6  15   1      836.03      831.56     54.97 o 
   7  15   1       26.40        0.00     29.04 o 
   8  15   1        5.80       45.46     32.63 o 
  -8  16   1      500.68      575.42     54.19 o 
  -7  16   1      185.06      234.53     48.12 o 
  -6  16   1       11.69        8.07     29.92 o 
  -5  16   1        8.43       11.11     26.96 o 
  -4  16   1      106.13       80.53     19.96 o 
  -3  16   1      358.80      327.30     25.78 o 
  -2  16   1      760.41      719.84     32.97 o 
  -1  16   1      195.56      231.90     22.10 o 
   0  16   1      193.93      183.25     17.21 o 
   1  16   1      907.36      858.07     45.54 o 
   2  16   1      866.80      845.88     46.84 o 
   3  16   1      440.70      428.18     38.20 o 
   4  16   1      470.36      414.49     40.49 o 
   5  16   1       99.30       83.71     30.53 o 
   6  16   1      114.36       86.25     33.57 o 
   7  16   1      157.23      183.41     39.80 o 
   8  16   1       55.85       57.76     36.24 o 
  -7  17   1       73.77       54.69     34.06 o 
  -6  17   1       13.75       30.07     31.18 o 
  -5  17   1       48.45       53.43     20.15 o 
  -4  17   1      233.49      212.75     25.14 o 
  -3  17   1      120.35      101.10     20.90 o 
  -2  17   1       94.77      103.26     19.68 o 
  -1  17   1      529.98      520.63     39.33 o 
   0  17   1      544.81      478.59     36.63 o 
   1  17   1       49.97       17.89     16.68 o 
   2  17   1      319.43      265.47     27.22 o 
   3  17   1      424.93      350.37     31.00 o 
   4  17   1       26.01       24.48     27.12 o 
   5  17   1       81.03      105.71     33.01 o 
   6  17   1      263.21      275.57     40.98 o 
   7  17   1       18.88        0.00     31.08 o 
  -6  18   1       11.01       30.22     44.22 o 
  -5  18   1       16.34       15.34     21.37 o 
  -4  18   1       14.56       13.51     19.53 o 
  -3  18   1      290.61      249.07     26.62 o 
  -2  18   1      395.14      407.18     31.06 o 
  -1  18   1      158.12      171.53     23.41 o 
   0  18   1       34.90       32.26     21.85 o 
   1  18   1      315.89      312.99     29.36 o 
   2  18   1      163.16      186.09     27.27 o 
   3  18   1       51.62       31.13     19.16 o 
   4  18   1       49.19       47.97     31.63 o 
   5  18   1      116.24      136.14     35.76 o 
   6  18   1       11.08        0.00     45.78 o 
  -4  19   1       12.99       16.80     22.57 o 
  -3  19   1        0.13       13.37     20.09 o 
  -2  19   1       18.88        0.07     19.78 o 
  -1  19   1       17.68       18.66     22.90 o 
   0  19   1       45.82       38.41     24.34 o 
   1  19   1        3.03        9.94     22.96 o 
   2  19   1       29.12       21.24     21.18 o 
   3  19   1       37.44        0.00     20.80 o 
   4  19   1       25.80        8.46     23.02 o 
  -2  20   1       38.42       10.61     25.47 o 
  -1  20   1       26.71       40.06     26.30 o 
   0  20   1        0.37        1.35     25.20 o 
   1  20   1       10.53        0.00     22.84 o 
   2  20   1        5.20       12.64     24.61 o 
 -13   0   2        0.63        0.00     39.21 o 
 -12   0   2      332.80      336.84     54.80 o 
 -11   0   2      547.91      679.55     94.79 o 
 -10   0   2      638.77      672.48     35.73 o 
  -9   0   2      680.05      695.81     28.83 o 
  -8   0   2      506.46      581.66     26.15 o 
  -7   0   2     2177.03     2453.71    192.35 o 
  -6   0   2     6118.95     6309.16    271.41 o 
  -5   0   2      926.33      860.19     85.69 o 
  -4   0   2    54146.97    62307.89    851.89 o 
  -3   0   2    98794.62   117898.66   1489.62 o 
  -2   0   2    13187.58    17244.62    444.40 o 
  -1   0   2    28336.02    19370.37    427.62 o 
   1   0   2     8630.86     6559.45     57.92 o 
   2   0   2      403.43      588.30     13.38 o 
   3   0   2      527.07      877.55     30.51 o 
   4   0   2     8617.45     8609.22    159.23 o 
   5   0   2       72.33       95.06     11.41 o 
   6   0   2        8.73        4.39      8.24 o 
   7   0   2     1428.82     1340.17     53.02 o 
   8   0   2      393.91      422.46     21.56 o 
   9   0   2      177.06      221.80     18.86 o 
  10   0   2        9.48       30.12     14.90 o 
  11   0   2       89.40       98.25     37.87 o 
  12   0   2       11.73        7.57     38.54 o 
  13   0   2       38.02       59.70     41.21 o 
 -13   1   2       68.81       77.53     36.42 o 
 -12   1   2       41.89       57.26     21.94 o 
 -11   1   2       36.26       43.55     15.13 o 
 -10   1   2        8.80        6.55     12.07 o 
  -9   1   2       51.33       87.09     10.74 o 
  -8   1   2      797.34      811.66     22.09 o 
  -7   1   2       39.96       48.41      7.90 o 
  -6   1   2      147.63      143.23      8.85 o 
  -5   1   2      920.84      858.14     33.23 o 
  -4   1   2     3896.07     3616.01     27.73 o 
  -3   1   2    72102.01    80999.72    779.65 o 
  -2   1   2    15324.46    18230.15    257.79 o 
  -1   1   2       17.58       25.19      3.85 o 
   0   1   2     9587.32    12050.75    302.46 o 
   1   1   2    13391.41    12860.65    294.54 o 
   2   1   2       78.48       98.94      5.74 o 
   3   1   2       34.47       55.77      4.17 o 
   4   1   2      840.90      941.42     19.01 o 
   5   1   2     2564.88     2421.03     37.18 o 
   6   1   2      744.19      706.03     19.06 o 
   7   1   2     3352.71     3257.57     57.27 o 
   8   1   2      938.81      952.54     27.84 o 
   9   1   2       17.04       23.61      9.82 o 
  10   1   2        7.20        0.53     11.19 o 
  11   1   2      205.54      249.46     25.44 o 
  12   1   2      106.53      156.01     32.24 o 
 -13   2   2        0.65        1.16     47.67 o 
 -12   2   2       41.15       63.86     22.56 o 
 -11   2   2      283.23      319.93     20.57 o 
 -10   2   2      443.62      505.08     22.03 o 
  -9   2   2      100.75      121.37     11.79 o 
  -8   2   2      180.45      186.30     11.83 o 
  -7   2   2      851.04      869.60     27.64 o 
  -6   2   2      132.64      110.61      7.87 o 
  -5   2   2     2059.14     2084.98     90.55 o 
  -4   2   2      841.34      895.09     18.16 o 
  -3   2   2    12322.43    13420.75    235.94 o 
  -2   2   2    10735.98    11337.24    247.82 o 
  -1   2   2     8047.27    12561.08    334.84 o 
   0   2   2     9468.86     8194.46    203.01 o 
   1   2   2    26566.86    32380.94    720.86 o 
   2   2   2      643.70      677.23     41.54 o 
   3   2   2      370.90      354.91     13.47 o 
   4   2   2     1662.13     1607.72     69.34 o 
   5   2   2     2075.48     1955.52     22.78 o 
   6   2   2     1231.41     1110.36     18.95 o 
   7   2   2        9.90        6.37      7.00 o 
   8   2   2      820.04      859.73     20.29 o 
   9   2   2      700.62      661.55     19.84 o 
  10   2   2       31.75       28.29     12.63 o 
  11   2   2       26.26       32.43     19.20 o 
  12   2   2       13.44       12.89     25.06 o 
 -13   3   2        1.07        0.00     28.29 o 
 -12   3   2       23.68       21.71     17.17 o 
 -11   3   2        0.05        0.00     13.21 o 
 -10   3   2        7.13        4.21     12.45 o 
  -9   3   2        1.84        5.29     10.33 o 
  -8   3   2     1035.49     1008.27     24.74 o 
  -7   3   2      250.40      268.90     11.46 o 
  -6   3   2      166.31      189.14      9.25 o 
  -5   3   2     1256.17     1339.16     49.51 o 
  -4   3   2     7809.26     7841.76    339.43 o 
  -3   3   2       56.42       24.56      4.75 o 
  -2   3   2      587.82      609.02     26.14 o 
  -1   3   2       19.26       15.48      4.48 o 
   0   3   2    20057.37    23012.85    266.69 o 
   1   3   2       29.43       52.35     11.13 o 
   2   3   2      373.92      356.31     10.08 o 
   3   3   2      442.75      343.57     14.33 o 
   4   3   2      758.61      703.49     40.02 o 
   5   3   2      273.46      302.23     10.05 o 
   6   3   2     2012.84     2035.03     53.24 o 
   7   3   2     1646.07     1635.67     45.49 o 
   8   3   2     1040.98     1076.65     24.81 o 
   9   3   2      105.95       80.59     12.75 o 
  10   3   2       60.94       67.67     13.46 o 
  11   3   2      124.75      139.38     22.98 o 
  12   3   2       49.30       55.55     24.19 o 
 -13   4   2        1.17        3.92     29.02 o 
 -12   4   2       24.80       24.05     17.51 o 
 -11   4   2        8.10        9.12     15.20 o 
 -10   4   2       20.26       14.28     13.04 o 
  -9   4   2       29.64       21.96     10.80 o 
  -8   4   2       50.28       37.60     10.53 o 
  -7   4   2      123.22      127.46      8.90 o 
  -6   4   2        1.28       11.53      5.89 o 
  -5   4   2       80.56       80.70      9.71 o 
  -4   4   2       36.83       32.97      5.47 o 
  -3   4   2        0.88       10.45      4.81 o 
  -2   4   2       89.08       94.23      6.83 o 
  -1   4   2      186.76      168.28      8.04 o 
   0   4   2     3053.74     3342.87     84.00 o 
   1   4   2     8225.04     8988.58    516.63 o 
   2   4   2      329.84      367.21     13.58 o 
   3   4   2      529.06      451.61     23.34 o 
   4   4   2      249.91      252.25     10.39 o 
   5   4   2     1064.75      949.79     20.75 o 
   6   4   2        9.34        3.86      6.45 o 
   7   4   2      195.42      207.10     11.02 o 
   8   4   2       10.89       19.75      9.59 o 
   9   4   2      168.03      178.14     15.26 o 
  10   4   2       26.59       24.75     12.84 o 
  11   4   2        0.65       14.92     18.54 o 
  12   4   2        4.58        0.54     22.52 o 
 -13   5   2        3.81       21.72     24.37 o 
 -12   5   2        0.03        3.88     18.13 o 
 -11   5   2        0.56        0.00     15.16 o 
 -10   5   2       18.73        9.39     12.41 o 
  -9   5   2        3.28        9.55     10.88 o 
  -8   5   2      122.34      155.36     18.05 o 
  -7   5   2      558.26      552.00     18.34 o 
  -6   5   2     2946.31     3153.42     73.62 o 
  -5   5   2       18.84       27.07     10.93 o 
  -4   5   2      362.85      327.90     16.58 o 
  -3   5   2        9.31        1.79      4.99 o 
  -2   5   2      469.36      384.60     12.53 o 
  -1   5   2     2592.14     2618.11     34.66 o 
   0   5   2     1108.42     1186.87     59.37 o 
   1   5   2     6488.15     8171.47     61.64 o 
   2   5   2       20.95       27.35      6.81 o 
   3   5   2      290.10      356.88     13.26 o 
   4   5   2        4.29        8.38      5.32 o 
   5   5   2       28.53       38.34      6.56 o 
   6   5   2       41.83       45.11      8.06 o 
   7   5   2       37.86       41.35      9.11 o 
   8   5   2        1.79        3.65     11.22 o 
   9   5   2        0.03        0.00     11.94 o 
  10   5   2      101.43      101.50     17.58 o 
  11   5   2        5.87       17.82     19.69 o 
  12   5   2        3.57        0.00     21.35 o 
 -12   6   2        0.25       18.14     17.43 o 
 -11   6   2       39.47       44.47     15.90 o 
 -10   6   2       27.31       53.13     16.87 o 
  -9   6   2       11.29       10.60     12.59 o 
  -8   6   2        0.15        1.79     11.49 o 
  -7   6   2     1341.96     1316.54     37.32 o 
  -6   6   2      786.35      876.25     29.19 o 
  -5   6   2     1282.15     1138.39    130.33 o 
  -4   6   2      375.67      427.67     23.71 o 
  -3   6   2       12.53       29.36      5.76 o 
  -2   6   2      372.10      405.18     19.20 o 
  -1   6   2     1270.05     1358.68     43.47 o 
   0   6   2     3345.52     4003.30    135.62 o 
   1   6   2     1569.12     1771.22     71.29 o 
   2   6   2     3054.95     3731.37     61.45 o 
   3   6   2      190.74      209.22     14.19 o 
   4   6   2      181.29      180.86     19.65 o 
   5   6   2       63.63       53.84      9.52 o 
   6   6   2      124.56      122.90     10.57 o 
   7   6   2        0.18        0.00     13.00 o 
   8   6   2       45.51       55.31     12.75 o 
   9   6   2      128.43      114.85     17.30 o 
  10   6   2       31.25       29.59     14.84 o 
  11   6   2       14.55       26.89     20.38 o 
  12   6   2        2.50        0.00     21.25 o 
 -12   7   2        8.70        7.33     17.98 o 
 -11   7   2        8.44       10.79     16.16 o 
 -10   7   2        0.30        0.00     12.90 o 
  -9   7   2       26.32       38.52     13.67 o 
  -8   7   2      344.99      344.66     20.72 o 
  -7   7   2      526.36      547.54     26.90 o 
  -6   7   2       85.65       80.01     17.66 o 
  -5   7   2     1894.42     1689.78     65.27 o 
  -4   7   2      174.00      135.94     16.70 o 
  -3   7   2      919.80      782.53     33.53 o 
  -2   7   2       66.95       65.56      8.92 o 
  -1   7   2      453.20      469.69     14.38 o 
   0   7   2     2668.38     3416.84     67.02 o 
   1   7   2      438.28      318.55     14.78 o 
   2   7   2     4264.67     4797.25    180.25 o 
   3   7   2     1848.99     2168.16     69.91 o 
   4   7   2        0.91        0.00      6.39 o 
   5   7   2     1780.46     1656.79    239.71 o 
   6   7   2     2626.22     2669.59     67.59 o 
   7   7   2      958.46      878.73     88.00 o 
   8   7   2      388.51      352.60     31.39 o 
   9   7   2       77.90       59.36     14.82 o 
  10   7   2        4.92        0.00     14.00 o 
  11   7   2       82.57       79.62     23.55 o 
  12   7   2       17.52        1.35     23.44 o 
 -12   8   2        5.59       21.54     20.39 o 
 -11   8   2       64.82       79.24     20.98 o 
 -10   8   2      278.16      278.27     24.87 o 
  -9   8   2      114.61      100.43     18.72 o 
  -8   8   2        2.17       24.35     20.55 o 
  -7   8   2      624.22      567.61     34.68 o 
  -6   8   2     1145.14     1067.94     43.06 o 
  -5   8   2      819.98      759.76     35.72 o 
  -4   8   2      664.64      599.05     35.20 o 
  -3   8   2      611.69      603.39     17.62 o 
  -2   8   2     3480.91     3510.81    104.96 o 
  -1   8   2     1377.69     1307.79     38.14 o 
   0   8   2     5268.69     5748.87    233.39 o 
   1   8   2     9947.81    11133.99    297.12 o 
   2   8   2      181.06      159.01     12.35 o 
   3   8   2      110.60      100.97     11.24 o 
   4   8   2     2196.75     1991.51    100.21 o 
   5   8   2     2908.50     3086.63    147.81 o 
   6   8   2      437.04      458.17     82.54 o 
   7   8   2       89.50       66.01     22.84 o 
   8   8   2       47.83       61.34     28.74 o 
   9   8   2       20.05       11.64     15.06 o 
  10   8   2       91.06       97.72     19.93 o 
  11   8   2      133.54      151.00     33.59 o 
 -12   9   2       89.05       80.70     22.25 o 
 -11   9   2       70.20       44.54     20.85 o 
 -10   9   2       11.06       22.83     17.39 o 
  -9   9   2      127.63      165.68     25.33 o 
  -8   9   2      307.21      345.24     32.32 o 
  -7   9   2      285.77      239.29     46.90 o 
  -6   9   2       87.79       62.79     18.81 o 
  -5   9   2     1765.14     1686.24     65.61 o 
  -4   9   2      605.87      599.61     60.60 o 
  -3   9   2     1952.56     1589.68     67.81 o 
  -2   9   2      832.60      805.92     31.38 o 
  -1   9   2        2.33        2.55      7.52 o 
   0   9   2     3232.30     3265.13     57.06 o 
   1   9   2     5035.06     5470.19    153.92 o 
   2   9   2     4336.82     4986.56    191.37 o 
   3   9   2     3850.11     4029.54     73.70 o 
   4   9   2      457.76      458.62     17.46 o 
   5   9   2       28.99        7.28     16.36 o 
   6   9   2     1239.76     1172.70     59.93 o 
   7   9   2     1454.76     1505.33     59.30 o 
   8   9   2      166.76      168.12     27.72 o 
   9   9   2      132.48      115.07     27.57 o 
  10   9   2       85.45       60.48     19.74 o 
  11   9   2      136.45      146.03     32.98 o 
 -11  10   2      141.91      115.21     23.46 o 
 -10  10   2      229.35      240.13     25.90 o 
  -9  10   2       63.72       47.27     23.56 o 
  -8  10   2       40.12       61.86     23.73 o 
  -7  10   2      380.40      406.03     69.17 o 
  -6  10   2      676.54      719.20     39.91 o 
  -5  10   2     1880.14     1648.04     62.04 o 
  -4  10   2      810.90      780.45     40.43 o 
  -3  10   2     1003.00      942.47     42.72 o 
  -2  10   2     2030.34     1967.75     48.38 o 
  -1  10   2     1307.05     1230.26     28.88 o 
   0  10   2     6254.81     6361.57    246.40 o 
   1  10   2     3646.04     3799.29    181.21 o 
   2  10   2        7.74       12.25     10.69 o 
   3  10   2      778.06      817.84     39.81 o 
   4  10   2     1215.38     1338.76     49.62 o 
   5  10   2      194.80      183.62     25.80 o 
   6  10   2      131.80      158.98     27.29 o 
   7  10   2      154.47      160.78     28.30 o 
   8  10   2      192.74      201.73     32.02 o 
   9  10   2      263.74      295.74     34.86 o 
  10  10   2      441.56      441.71     31.01 o 
  11  10   2       88.95      104.77     35.20 o 
 -11  11   2       45.24       47.57     21.50 o 
 -10  11   2       11.11       27.76     19.80 o 
  -9  11   2       32.26       34.17     24.20 o 
  -8  11   2      357.55      381.77     35.99 o 
  -7  11   2      231.33      227.56     33.19 o 
  -6  11   2        0.12        0.00     19.77 o 
  -5  11   2      593.97      612.64     55.47 o 
  -4  11   2     2082.50     2146.26     62.30 o 
  -3  11   2     2497.70     2320.55     40.08 o 
  -2  11   2     1419.14     1230.61     26.90 o 
  -1  11   2      247.05      248.76     14.64 o 
   0  11   2      800.54      833.13     27.84 o 
   1  11   2     1729.93     1816.54     87.85 o 
   2  11   2     2939.08     3193.12    242.81 o 
   3  11   2     1297.37     1315.59     33.35 o 
   4  11   2      148.78      126.86     23.29 o 
   5  11   2      273.28      278.53     30.57 o 
   6  11   2      592.27      512.57     70.18 o 
   7  11   2       98.72      146.21     27.38 o 
   8  11   2       49.28       65.11     28.39 o 
   9  11   2       39.39       12.99     24.88 o 
  10  11   2        1.93        9.28     28.48 o 
 -10  12   2       13.67        2.30     26.30 o 
  -9  12   2       11.29        3.27     24.64 o 
  -8  12   2       94.42      117.85     28.12 o 
  -7  12   2      416.41      360.85     35.57 o 
  -6  12   2      670.73      710.34     66.50 o 
  -5  12   2      624.37      622.98     62.49 o 
  -4  12   2        2.12        0.00     18.11 o 
  -3  12   2       47.70       43.24     12.69 o 
  -2  12   2       16.62       12.38      9.78 o 
  -1  12   2     2596.20     2344.23     43.35 o 
   0  12   2     4206.54     3942.07     94.73 o 
   1  12   2     2745.06     2736.26    131.82 o 
   2  12   2        0.75       21.68     13.56 o 
   3  12   2     1621.13     1695.07     57.09 o 
   4  12   2      818.45      818.82     44.71 o 
   5  12   2      125.78      111.19     24.77 o 
   6  12   2       46.57       30.06     22.71 o 
   7  12   2       22.86       17.11     25.29 o 
   8  12   2        0.56        0.00     24.34 o 
   9  12   2      180.21      194.95     36.51 o 
  10  12   2       70.65       53.18     32.41 o 
 -10  13   2       11.32       10.08     28.90 o 
  -9  13   2       93.94       64.31     28.80 o 
  -8  13   2      395.26      388.97     60.26 o 
  -7  13   2      167.88      146.53     30.57 o 
  -6  13   2        0.00        4.10     23.79 o 
  -5  13   2      216.05      195.81     28.22 o 
  -4  13   2     1166.58     1203.36     52.40 o 
  -3  13   2      637.11      619.85     62.89 o 
  -2  13   2      224.22      224.41     15.77 o 
  -1  13   2      338.49      316.33     27.69 o 
   0  13   2      116.07      120.89     13.70 o 
   1  13   2      146.92      140.51     16.79 o 
   2  13   2     1951.23     2145.73    132.88 o 
   3  13   2      635.46      646.04     40.09 o 
   4  13   2      224.79      192.82     28.25 o 
   5  13   2      129.36      113.56     28.29 o 
   6  13   2        7.38       24.11     22.52 o 
   7  13   2       53.24       69.71     29.65 o 
   8  13   2       15.43       27.57     29.99 o 
   9  13   2        5.31        0.00     26.08 o 
  -9  14   2       22.55       39.21     46.12 o 
  -8  14   2        3.74       18.73     30.30 o 
  -7  14   2      176.17      195.27     32.26 o 
  -6  14   2      347.26      328.77     38.59 o 
  -5  14   2        0.46        0.00     23.86 o 
  -4  14   2      223.06      182.91     20.11 o 
  -3  14   2      105.46       94.92     18.06 o 
  -2  14   2       54.81       30.17     15.28 o 
  -1  14   2       37.59       31.76     11.85 o 
   0  14   2      153.59      114.39     14.31 o 
   1  14   2     1189.31     1234.62     45.64 o 
   2  14   2     1303.88     1124.01     50.02 o 
   3  14   2        4.60       14.97     20.50 o 
   4  14   2      117.51      167.89     29.28 o 
   5  14   2       13.38       35.11     25.27 o 
   6  14   2        7.34        0.00     22.20 o 
   7  14   2        3.50        0.00     28.17 o 
   8  14   2       50.83       51.13     28.80 o 
   9  14   2       36.54       30.50     33.08 o 
  -9  15   2        4.02       30.24     32.44 o 
  -8  15   2      111.75       74.89     34.18 o 
  -7  15   2       29.49       47.12     30.80 o 
  -6  15   2       70.77       77.23     36.20 o 
  -5  15   2       91.81       71.49     26.64 o 
  -4  15   2        9.40       13.93     15.53 o 
  -3  15   2        9.78        6.62     14.32 o 
  -2  15   2       69.96       51.82     16.15 o 
  -1  15   2       17.14       11.45     12.24 o 
   0  15   2       22.88       21.66     12.31 o 
   1  15   2      709.24      622.64     29.42 o 
   2  15   2      303.39      311.65     45.89 o 
   3  15   2       18.61        1.46     20.49 o 
   4  15   2        0.52       31.87     24.58 o 
   5  15   2       32.68       25.84     27.48 o 
   6  15   2        1.76        0.00     26.38 o 
   7  15   2        6.79        0.00     29.08 o 
   8  15   2        2.20       15.46     32.58 o 
  -8  16   2       80.98      113.43     38.59 o 
  -7  16   2        9.18       14.28     31.17 o 
  -6  16   2      139.23      164.47     34.58 o 
  -5  16   2      187.63      186.70     24.22 o 
  -4  16   2       52.75       53.67     18.82 o 
  -3  16   2        0.12        0.00     16.56 o 
  -2  16   2       33.06       20.50     16.62 o 
  -1  16   2      204.53      179.98     20.90 o 
   0  16   2       25.73       21.27     13.51 o 
   1  16   2       54.33       65.68     16.44 o 
   2  16   2      284.95      276.04     31.11 o 
   3  16   2       97.49       78.06     27.37 o 
   4  16   2       95.40       95.13     29.62 o 
   5  16   2        2.63        6.72     28.19 o 
   6  16   2       30.44       60.90     32.69 o 
   7  16   2        9.69        0.00     31.20 o 
  -7  17   2       64.68       67.41     34.13 o 
  -6  17   2       30.73       16.31     21.29 o 
  -5  17   2        3.89       18.69     18.71 o 
  -4  17   2        8.50        0.00     17.85 o 
  -3  17   2      168.85      168.64     22.04 o 
  -2  17   2      253.59      213.28     23.78 o 
  -1  17   2        4.50        4.01     16.39 o 
   0  17   2       19.22       13.81     20.55 o 
   1  17   2        1.45        0.00     16.26 o 
   2  17   2      129.67      110.30     21.68 o 
   3  17   2      113.08       83.76     28.01 o 
   4  17   2       12.91       34.40     28.25 o 
   5  17   2        0.43       10.38     38.54 o 
   6  17   2      119.74      110.07     37.34 o 
  -6  18   2      131.82      143.05     26.15 o 
  -5  18   2      115.43      115.25     24.30 o 
  -4  18   2      110.44       72.68     22.86 o 
  -3  18   2        1.84        0.00     19.24 o 
  -2  18   2      379.69      323.57     27.59 o 
  -1  18   2      602.09      548.92     33.12 o 
   0  18   2      401.47      331.48     34.65 o 
   1  18   2      145.19      131.18     22.39 o 
   2  18   2        4.05        0.00     17.36 o 
   3  18   2       57.04       49.73     21.00 o 
   4  18   2       42.60      106.03     33.18 o 
   5  18   2       16.36       34.99     32.61 o 
  -4  19   2      240.94      221.83     36.32 o 
  -3  19   2      433.30      410.13     32.01 o 
  -2  19   2      162.94      132.34     22.74 o 
  -1  19   2        0.38       19.83     24.07 o 
   0  19   2       38.93       49.50     24.03 o 
   1  19   2      391.39      343.02     36.31 o 
   2  19   2      621.47      546.30     35.35 o 
   3  19   2      259.33      229.24     28.12 o 
   4  19   2       24.20       58.03     33.54 o 
  -2  20   2      304.92      240.74     42.11 o 
  -1  20   2      411.71      393.35     40.17 o 
   0  20   2      330.35      319.17     37.88 o 
   1  20   2      136.60      123.44     30.01 o 
 -13   1   3        0.20       29.08     30.06 o 
 -12   1   3       29.35       39.07     27.48 o 
 -11   1   3        2.91        0.00     15.21 o 
 -10   1   3       76.10       70.00     12.99 o 
  -9   1   3      189.69      161.01     12.50 o 
  -8   1   3       84.77      105.63     10.31 o 
  -7   1   3       36.05       38.69      8.08 o 
  -6   1   3       75.59       56.54      7.35 o 
  -5   1   3      734.71      944.81     39.22 o 
  -4   1   3     1231.17     1244.68     26.88 o 
  -3   1   3     9251.91    10427.61    179.67 o 
  -1   1   3     7778.87    13261.06    210.98 o 
   1   1   3      315.26      649.31     28.43 o 
   2   1   3     1331.60     1653.17     37.23 o 
   3   1   3      453.44      511.68     11.58 o 
   4   1   3      165.56      168.57      6.66 o 
   5   1   3      577.27      608.47     12.72 o 
   6   1   3     1242.94     1312.98     20.27 o 
   7   1   3       30.40       30.21      7.19 o 
   8   1   3        6.10        4.60      8.60 o 
   9   1   3      173.89      171.89     16.47 o 
  10   1   3       16.32       22.53     16.13 o 
  11   1   3        2.70       11.93     18.72 o 
  12   1   3        3.84       11.82     26.26 o 
 -13   2   3       12.22       14.98     30.40 o 
 -12   2   3        3.65        0.00     26.07 o 
 -11   2   3       39.11       32.79     16.81 o 
 -10   2   3      141.03      195.58     16.52 o 
  -9   2   3       31.88       37.18     10.16 o 
  -8   2   3      382.53      423.64     18.09 o 
  -7   2   3     1403.07     1555.46     36.68 o 
  -6   2   3     1657.22     1721.44     64.15 o 
  -5   2   3     1587.05     1697.27     20.76 o 
  -4   2   3      178.50      218.16      9.17 o 
  -3   2   3        8.88       21.34      4.82 o 
  -2   2   3      163.96      167.40      7.41 o 
  -1   2   3     1253.47     1267.92     52.28 o 
   0   2   3      110.89      135.92      7.56 o 
   1   2   3    13586.88    15567.98    103.78 o 
   2   2   3     8626.51     8119.09     95.31 o 
   3   2   3     3934.86     3898.51     90.29 o 
   4   2   3       43.27       52.31      5.84 o 
   5   2   3     1428.12     1379.83     39.59 o 
   6   2   3       37.64       21.11      6.47 o 
   7   2   3       12.49       10.64      6.96 o 
   8   2   3      107.21      120.75     10.76 o 
   9   2   3        6.79        9.03     11.99 o 
  10   2   3        0.64        3.04     16.59 o 
  11   2   3       46.70       59.16     20.73 o 
  12   2   3       50.59       40.38     27.95 o 
 -13   3   3        3.08       37.87     28.09 o 
 -12   3   3       32.87       55.85     21.56 o 
 -11   3   3      100.19      121.30     18.43 o 
 -10   3   3      228.30      232.97     19.93 o 
  -9   3   3       35.61       22.75     11.17 o 
  -8   3   3       69.88      109.10     17.68 o 
  -7   3   3     1907.11     1887.90     48.02 o 
  -6   3   3    13856.48    13712.03    281.57 o 
  -5   3   3     2928.45     3109.94     34.85 o 
  -4   3   3     2236.99     2018.97     86.27 o 
  -3   3   3      215.76      259.21      9.71 o 
  -2   3   3       25.00       29.09      3.84 o 
  -1   3   3      183.25      114.82      6.44 o 
   0   3   3       10.05       11.69      5.47 o 
   1   3   3      304.62      415.27     29.88 o 
   2   3   3      203.26      139.45      7.26 o 
   3   3   3      929.24      963.68     26.82 o 
   4   3   3     5011.97     4806.33    232.16 o 
   5   3   3     3192.54     2788.37     59.81 o 
   6   3   3      166.77      163.67     10.11 o 
   7   3   3       28.66       20.82      7.18 o 
   8   3   3      245.57      248.73     13.02 o 
   9   3   3      397.41      421.29     27.02 o 
  10   3   3      106.28      100.98     20.39 o 
  11   3   3        4.77        0.00     19.75 o 
  12   3   3       14.44        0.00     28.08 o 
 -13   4   3       29.95       23.06     27.57 o 
 -12   4   3        8.61       12.43     21.17 o 
 -11   4   3        3.00        2.36     15.48 o 
 -10   4   3      548.19      582.20     27.98 o 
  -9   4   3       73.29       80.68     12.68 o 
  -8   4   3     1569.89     1538.37     63.99 o 
  -7   4   3     1016.26      942.16     24.94 o 
  -6   4   3     3416.55     3669.38     80.74 o 
  -5   4   3     5198.42     5380.64    108.81 o 
  -4   4   3      782.88      619.91     28.36 o 
  -3   4   3     1878.18     2447.04    150.29 o 
  -2   4   3     1350.58     1095.44     53.34 o 
  -1   4   3      203.40      202.29     10.77 o 
   0   4   3     2075.47     2392.35     30.50 o 
   1   4   3    22356.52    25122.10    334.63 o 
   2   4   3    11404.72    11523.87    207.69 o 
   3   4   3     2557.74     2208.74     69.55 o 
   4   4   3      841.29      725.66     27.62 o 
   5   4   3     1099.50     1091.97     58.75 o 
   6   4   3     2268.41     2186.68     50.05 o 
   7   4   3     2311.37     2121.83     60.96 o 
   8   4   3     1103.52     1062.75     39.00 o 
   9   4   3      241.07      255.19     24.00 o 
  10   4   3       31.84       49.31     18.67 o 
  11   4   3      211.80      248.98     26.26 o 
  12   4   3       69.57      113.09     31.73 o 
 -13   5   3       19.83       18.03     24.46 o 
 -12   5   3      103.95      132.97     25.94 o 
 -11   5   3      195.65      214.72     20.78 o 
 -10   5   3      685.94      615.05     27.48 o 
  -9   5   3      196.86      183.84     14.82 o 
  -8   5   3       10.24       37.90     12.76 o 
  -7   5   3     1284.72     1071.53     28.50 o 
  -6   5   3     1515.20     1375.07     38.94 o 
  -5   5   3       17.44       15.32      6.68 o 
  -4   5   3     2256.03     2514.27    109.17 o 
  -3   5   3      117.28       99.57      8.08 o 
  -2   5   3     3580.32     3642.07    140.65 o 
  -1   5   3     3257.95     2983.39     94.95 o 
   0   5   3      255.08      242.14     12.19 o 
   1   5   3      594.83      669.94     41.79 o 
   2   5   3     4087.50     5093.34    332.83 o 
   3   5   3     5706.03     6135.91     70.23 o 
   4   5   3     3763.23     3131.84    260.49 o 
   5   5   3     4067.65     3628.97    154.15 o 
   6   5   3      761.87      722.73     21.14 o 
   7   5   3      108.90       93.35      9.93 o 
   8   5   3      440.48      418.93     20.77 o 
   9   5   3     1233.38     1180.20     42.49 o 
  10   5   3       76.85       78.81     20.65 o 
  11   5   3        1.66        0.00     19.68 o 
  12   5   3        0.15        0.00     21.50 o 
 -12   6   3       15.39        0.00     17.74 o 
 -11   6   3       10.52        0.00     15.83 o 
 -10   6   3      181.52      223.00     20.37 o 
  -9   6   3       62.76       48.54     15.01 o 
  -8   6   3      451.88      430.84     21.80 o 
  -7   6   3      188.79      220.38     16.15 o 
  -6   6   3       87.51       88.01     14.27 o 
  -5   6   3      774.63      814.32     41.51 o 
  -4   6   3     1375.57     1329.81     49.93 o 
  -3   6   3     1193.67     1101.09     22.91 o 
  -2   6   3     2276.69     2308.51     62.27 o 
  -1   6   3        8.17       11.96      6.68 o 
   0   6   3     5461.39     5623.13    154.79 o 
   1   6   3    15311.25    18040.60    109.90 o 
   2   6   3    18518.94    22143.10    390.89 o 
   3   6   3     4141.89     3806.78    152.73 o 
   4   6   3      126.92      158.82     13.97 o 
   5   6   3       29.05       27.55      8.69 o 
   6   6   3     1033.53      886.97     49.94 o 
   7   6   3     1398.44     1426.65     42.45 o 
   8   6   3      351.78      360.06     21.67 o 
   9   6   3       55.70       56.79     19.37 o 
  10   6   3       23.47       27.16     19.20 o 
  11   6   3       19.70       19.12     20.74 o 
  12   6   3      135.74      156.87     27.46 o 
 -12   7   3       52.75       52.71     20.54 o 
 -11   7   3       62.85       51.78     18.18 o 
 -10   7   3      174.67      179.49     19.54 o 
  -9   7   3       70.71       35.63     14.28 o 
  -8   7   3      234.28      216.48     18.07 o 
  -7   7   3       84.10       51.93     14.43 o 
  -6   7   3      305.21      264.54     19.33 o 
  -5   7   3     1659.12     1557.38     79.20 o 
  -4   7   3      338.05      325.90     13.32 o 
  -3   7   3      167.86      157.42     11.45 o 
  -2   7   3     3865.50     3891.11    126.18 o 
  -1   7   3     6746.95     7584.68    226.44 o 
   0   7   3        9.60       24.62      8.44 o 
   1   7   3      684.57      597.94     35.29 o 
   2   7   3       11.61        0.00      8.04 o 
   3   7   3     1190.87     1307.58     61.14 o 
   4   7   3     3046.39     3069.78    368.17 o 
   5   7   3     1964.64     1594.72    121.60 o 
   6   7   3      979.15      933.25     42.55 o 
   7   7   3      173.93      155.82     25.31 o 
   8   7   3       73.90       61.11     18.61 o 
   9   7   3      123.44      125.36     21.29 o 
  10   7   3      152.16      152.21     25.22 o 
  11   7   3       23.52       11.94     27.88 o 
 -12   8   3       30.37       39.19     22.32 o 
 -11   8   3        1.35        0.00     15.92 o 
 -10   8   3       41.54       52.27     15.75 o 
  -9   8   3      224.39      240.54     22.53 o 
  -8   8   3      182.10      190.25     35.20 o 
  -7   8   3       33.03        5.80     16.10 o 
  -6   8   3       44.79       37.96     17.60 o 
  -5   8   3       19.84        4.87     14.88 o 
  -4   8   3      452.17      425.06     21.48 o 
  -3   8   3     2688.41     2611.81     90.57 o 
  -2   8   3      744.11      745.86     25.89 o 
  -1   8   3       77.45       39.79      8.78 o 
   0   8   3     4523.81     5129.87    143.21 o 
   1   8   3     3239.30     3447.41    164.17 o 
   2   8   3      120.10       87.95     11.73 o 
   3   8   3      955.35     1053.89     34.52 o 
   4   8   3       81.42      103.87     19.19 o 
   5   8   3      234.42      205.85     12.82 o 
   6   8   3      352.91      374.01     30.80 o 
   7   8   3      939.46      932.45     80.53 o 
   8   8   3      255.21      214.69     30.07 o 
   9   8   3      168.58      186.60     29.85 o 
  10   8   3      188.90      162.12     32.08 o 
  11   8   3       20.60       44.60     28.45 o 
 -12   9   3       28.06        7.81     21.66 o 
 -11   9   3       43.64       26.80     22.31 o 
 -10   9   3        0.99        0.00     16.44 o 
  -9   9   3        3.97        2.64     15.07 o 
  -8   9   3        3.59        0.00     17.98 o 
  -7   9   3       73.21       73.22     21.61 o 
  -6   9   3      109.19      114.10     22.20 o 
  -5   9   3      127.81      140.65     21.32 o 
  -4   9   3       12.16       16.76      8.43 o 
  -3   9   3     1779.84     1647.81     66.75 o 
  -2   9   3     2398.66     2249.35     55.79 o 
  -1   9   3       35.40       60.90     10.33 o 
   0   9   3      143.04      155.73     13.84 o 
   1   9   3     1386.96     1445.44     70.51 o 
   2   9   3        0.15        0.00      9.85 o 
   3   9   3      285.68      392.27     47.64 o 
   4   9   3      343.50      302.79     23.67 o 
   5   9   3       20.11       22.22     17.66 o 
   6   9   3      206.73      182.27     50.01 o 
   7   9   3       78.66       72.61     23.69 o 
   8   9   3      380.52      332.38     34.71 o 
   9   9   3       76.58       41.13     22.69 o 
  10   9   3      189.90      138.00     30.23 o 
  11   9   3       32.57        3.42     26.23 o 
 -11  10   3       25.33       21.29     19.99 o 
 -10  10   3        0.11        0.00     17.09 o 
  -9  10   3        4.49        0.00     21.29 o 
  -8  10   3      106.75       93.75     24.71 o 
  -7  10   3       17.27       32.55     21.66 o 
  -6  10   3       11.28        0.00     19.08 o 
  -5  10   3      303.60      317.33     63.16 o 
  -4  10   3       14.23       30.27     23.06 o 
  -3  10   3      163.87      163.34     12.22 o 
  -2  10   3      366.50      338.51     15.66 o 
  -1  10   3      423.87      410.24     16.82 o 
   0  10   3       65.41       49.79     12.03 o 
   1  10   3       12.24       29.50     11.39 o 
   2  10   3       82.48       96.82     13.14 o 
   3  10   3       68.38       81.63     13.07 o 
   4  10   3       29.29       31.29     18.98 o 
   5  10   3       16.28       18.59     20.52 o 
   6  10   3      116.07      132.18     25.65 o 
   7  10   3      168.79      185.03     29.44 o 
   8  10   3      302.94      312.64     35.97 o 
   9  10   3        7.93        0.00     23.38 o 
  10  10   3        3.54        0.00     25.78 o 
  11  10   3        3.27        0.00     29.14 o 
 -11  11   3        7.51        0.34     19.19 o 
 -10  11   3       17.65       38.90     18.92 o 
  -9  11   3       20.45       10.80     23.29 o 
  -8  11   3        4.91        6.45     23.30 o 
  -7  11   3        0.25        0.00     18.97 o 
  -6  11   3       18.49        8.31     20.97 o 
  -5  11   3       87.95       90.89     32.08 o 
  -4  11   3      339.12      312.78     28.73 o 
  -3  11   3      143.18      142.47     15.76 o 
  -2  11   3      614.34      616.61     26.46 o 
  -1  11   3      129.76      115.50     12.64 o 
   0  11   3       24.96       11.01     11.67 o 
   1  11   3      206.89      191.27     18.67 o 
   2  11   3      248.57      323.83     20.24 o 
   3  11   3      278.62      252.09     18.83 o 
   4  11   3        9.85        0.00     17.13 o 
   5  11   3        1.18        0.00     19.37 o 
   6  11   3      166.10      160.11     28.80 o 
   7  11   3        0.07        0.00     23.99 o 
   8  11   3      150.87      130.65     28.70 o 
   9  11   3        4.98       36.20     26.69 o 
  10  11   3       24.22       33.73     27.55 o 
 -10  12   3        0.37        9.32     19.45 o 
  -9  12   3        8.51        4.37     23.61 o 
  -8  12   3       59.60       56.05     27.00 o 
  -7  12   3       16.87        6.08     22.33 o 
  -6  12   3       26.84       13.89     20.77 o 
  -5  12   3       94.43      104.36     24.41 o 
  -4  12   3      266.96      312.25     21.63 o 
  -3  12   3      747.95      661.37     46.59 o 
  -2  12   3       58.11       48.45     14.07 o 
  -1  12   3     1458.72     1414.00     46.63 o 
   0  12   3      928.97     1014.83     31.80 o 
   1  12   3     2165.25     2034.43     48.94 o 
   2  12   3     1924.92     1999.77    102.21 o 
   3  12   3      623.71      648.70     39.41 o 
   4  12   3       22.66       13.01     19.69 o 
   5  12   3       31.53       40.98     24.55 o 
   6  12   3      269.74      314.15     52.69 o 
   7  12   3      551.61      549.73     45.42 o 
   8  12   3      173.75      195.36     35.85 o 
   9  12   3        0.02        0.00     28.15 o 
  10  12   3       21.46        7.28     27.62 o 
 -10  13   3       11.02       12.82     28.50 o 
  -9  13   3       18.55       13.41     26.39 o 
  -8  13   3        0.77        0.00     24.16 o 
  -7  13   3      252.63      262.32     42.89 o 
  -6  13   3      343.26      363.94     60.93 o 
  -5  13   3      183.12      151.07     27.55 o 
  -4  13   3      445.18      437.61     55.31 o 
  -3  13   3        1.74        0.00     12.79 o 
  -2  13   3     1217.53     1172.50     54.15 o 
  -1  13   3     1825.94     1723.63     44.79 o 
   0  13   3      917.22      838.67     30.37 o 
   1  13   3      550.52      576.39     37.40 o 
   2  13   3       98.56      107.47     17.53 o 
   3  13   3      825.11      780.46     44.81 o 
   4  13   3      263.89      306.57     32.98 o 
   5  13   3       86.71      128.56     29.64 o 
   6  13   3       24.33        4.08     26.51 o 
   7  13   3       29.98       24.37     28.92 o 
   8  13   3       93.50      105.15     33.55 o 
   9  13   3       67.06       66.50     31.43 o 
  -9  14   3      154.29      236.91     38.59 o 
  -8  14   3      201.37      248.22     38.09 o 
  -7  14   3      193.24      234.31     35.88 o 
  -6  14   3       31.79       33.35     24.30 o 
  -5  14   3      375.11      358.00     33.19 o 
  -4  14   3      901.96      892.25    113.89 o 
  -3  14   3      207.68      211.01     20.76 o 
  -2  14   3      269.63      272.12     21.59 o 
  -1  14   3      214.33      225.78     17.21 o 
   0  14   3      330.39      347.70     19.99 o 
   1  14   3     1145.29     1200.06     43.54 o 
   2  14   3     1105.92     1157.63     64.72 o 
   3  14   3      549.06      632.89     43.00 o 
   4  14   3      137.77      115.44     28.81 o 
   5  14   3       39.83       40.83     27.55 o 
   6  14   3      858.69     1050.73     59.70 o 
   7  14   3      516.26      517.49     47.04 o 
   8  14   3      104.32      119.64     34.42 o 
   9  14   3        4.36       31.87     33.53 o 
  -9  15   3       65.11       45.18     32.90 o 
  -8  15   3       27.36       24.74     31.97 o 
  -7  15   3      187.89      221.27     37.19 o 
  -6  15   3      722.43      674.22     85.15 o 
  -5  15   3      655.78      507.37     57.05 o 
  -4  15   3       72.33       61.01     18.62 o 
  -3  15   3      124.44      100.37     19.35 o 
  -2  15   3      362.59      382.80     25.45 o 
  -1  15   3      469.33      477.72     22.77 o 
   0  15   3       31.69       44.24     13.30 o 
   1  15   3       99.58       99.59     18.15 o 
   2  15   3      153.72      132.59     26.39 o 
   3  15   3      386.18      381.99     37.10 o 
   4  15   3     1126.24     1204.24     70.84 o 
   5  15   3      226.83      252.69     36.92 o 
   6  15   3       65.15      110.44     33.08 o 
   7  15   3       11.50       17.26     31.61 o 
   8  15   3      181.79      239.68     41.64 o 
  -8  16   3      198.95      205.57     41.26 o 
  -7  16   3       61.85       79.35     33.47 o 
  -6  16   3       13.34        1.09     18.45 o 
  -5  16   3       94.57       71.39     19.73 o 
  -4  16   3      256.45      249.52     31.14 o 
  -3  16   3      699.06      621.71     32.55 o 
  -2  16   3      292.92      287.58     24.71 o 
  -1  16   3       35.68       10.04     16.69 o 
   0  16   3      358.19      317.51     26.24 o 
   1  16   3       71.90       79.11     19.00 o 
   2  16   3      174.66      187.59     29.98 o 
   3  16   3      529.51      532.77     42.96 o 
   4  16   3       17.86       14.99     26.07 o 
   5  16   3      128.69      123.84     40.88 o 
   6  16   3      391.44      454.22     81.54 o 
   7  16   3      330.28      334.08     46.88 o 
  -7  17   3       20.34       15.99     32.57 o 
  -6  17   3       46.98       32.68     22.02 o 
  -5  17   3      326.72      292.27     28.53 o 
  -4  17   3      103.53      117.97     22.60 o 
  -3  17   3       96.41       86.28     20.39 o 
  -2  17   3      757.45      695.66     34.58 o 
  -1  17   3     1051.69     1083.50     70.13 o 
   0  17   3      192.18      171.58     22.20 o 
   1  17   3       13.31       21.75     17.39 o 
   2  17   3      124.70      144.95     29.50 o 
   3  17   3      280.99      249.56     36.51 o 
   4  17   3      484.35      543.91     69.40 o 
   5  17   3      254.22      318.60     43.74 o 
   6  17   3       83.54      108.25     34.89 o 
  -6  18   3       28.34       13.19     31.64 o 
  -5  18   3       18.37       31.51     22.80 o 
  -4  18   3       57.63       67.83     22.35 o 
  -3  18   3      207.41      185.63     28.58 o 
  -2  18   3      117.77      101.55     21.49 o 
  -1  18   3       44.42       19.85     19.17 o 
   0  18   3      242.26      156.30     27.80 o 
   1  18   3      399.06      353.43     29.44 o 
   2  18   3      231.75      206.22     25.87 o 
   3  18   3       45.96       44.01     30.07 o 
   4  18   3       55.77       53.63     31.11 o 
   5  18   3        0.17        0.00     30.40 o 
  -4  19   3       23.19       24.54     22.20 o 
  -3  19   3        6.13        6.78     21.62 o 
  -2  19   3       77.49       61.82     22.32 o 
  -1  19   3       34.84       37.60     26.57 o 
   0  19   3        0.44       16.70     25.08 o 
   1  19   3       51.71       30.94     25.13 o 
   2  19   3       68.82       45.04     22.19 o 
   3  19   3        7.26        0.00     21.48 o 
  -1  20   3        0.00       17.52     26.13 o 
   0  20   3        0.10        0.00     24.88 o 
 -13   0   4       25.66       92.23     52.80 o 
 -12   0   4      125.47      166.86     49.68 o 
 -11   0   4      151.45      192.04     45.89 o 
 -10   0   4      168.60      164.47     26.06 o 
  -9   0   4      319.13      298.54     24.58 o 
  -8   0   4      420.03      474.19     39.25 o 
  -7   0   4      141.32      182.74     15.61 o 
  -6   0   4      577.22      501.09     27.32 o 
  -5   0   4     1488.54     1441.92    102.00 o 
  -4   0   4     1343.95     2018.18     28.37 o 
  -3   0   4       93.73       87.06      6.66 o 
  -2   0   4    18722.22    22142.53    780.17 o 
  -1   0   4      114.96       60.52      6.02 o 
   1   0   4     4057.79     3765.60    283.70 o 
   2   0   4     3339.64     4034.07     64.16 o 
   3   0   4      810.19      564.59     41.66 o 
   4   0   4      685.61      543.79     13.89 o 
   5   0   4     1608.72     1507.49     27.01 o 
   6   0   4      756.20      842.39     23.32 o 
   7   0   4      857.55      875.81     47.38 o 
   8   0   4     1019.51      943.36     74.74 o 
   9   0   4     1256.11     1347.96     99.14 o 
  10   0   4      352.58      389.19     54.58 o 
  11   0   4        3.31        2.45     31.19 o 
  12   0   4        1.52       20.72     40.10 o 
 -13   1   4        8.40        2.08     31.34 o 
 -12   1   4       14.63        8.23     27.80 o 
 -11   1   4       39.08       44.86     20.06 o 
 -10   1   4      868.54      932.58     69.78 o 
  -9   1   4      238.28      244.42     13.86 o 
  -8   1   4        5.83       10.12      8.16 o 
  -7   1   4     1773.84     1590.06     62.98 o 
  -6   1   4     2579.26     3043.83     87.41 o 
  -5   1   4     2721.01     3066.20     75.82 o 
  -4   1   4    23998.01    24827.29    505.89 o 
  -3   1   4     7815.47     7800.69     95.01 o 
  -2   1   4     1300.30     1528.96     26.95 o 
  -1   1   4     2590.75     2761.36     41.99 o 
   0   1   4     7072.53     7329.27    166.01 o 
   1   1   4     5255.81     5161.20    159.27 o 
   2   1   4       27.45       19.36      5.02 o 
   3   1   4     2120.55     1796.08     27.01 o 
   4   1   4      689.55      634.92     26.31 o 
   5   1   4     1466.11     1351.29     23.23 o 
   6   1   4     1180.09      996.25     26.70 o 
   7   1   4      850.62      805.11     17.64 o 
   8   1   4      414.34      385.49     19.85 o 
   9   1   4       18.75       21.65     13.22 o 
  10   1   4       61.43       65.39     18.45 o 
  11   1   4       83.19      119.08     21.88 o 
  12   1   4      151.71      208.97     50.13 o 
 -13   2   4       12.79        0.00     30.39 o 
 -12   2   4       70.87       64.36     31.42 o 
 -11   2   4      144.13      129.36     22.77 o 
 -10   2   4       70.75       97.18     16.89 o 
  -9   2   4        5.36       13.76     10.95 o 
  -8   2   4      506.62      528.60     16.91 o 
  -7   2   4     2410.96     2391.47     65.30 o 
  -6   2   4    11451.92    11827.96    298.32 o 
  -5   2   4      910.01      843.62     15.55 o 
  -4   2   4      546.74      412.40     12.06 o 
  -3   2   4        6.59       10.93      4.63 o 
  -2   2   4     1047.37      789.62     16.61 o 
  -1   2   4     2848.05     3978.55     90.14 o 
   1   2   4     1918.03     2337.08     28.55 o 
   2   2   4     3746.41     4223.73    110.90 o 
   3   2   4       96.00       73.87      7.49 o 
   4   2   4     4269.31     4389.00     58.55 o 
   5   2   4     3773.86     3698.10     79.53 o 
   6   2   4       35.34       40.30      7.74 o 
   7   2   4     1243.84     1139.51     21.10 o 
   8   2   4      808.69      849.03     27.49 o 
   9   2   4      284.34      294.86     20.20 o 
  10   2   4      103.09       93.23     20.86 o 
  11   2   4        4.87       22.34     19.88 o 
  12   2   4        0.92       10.47     36.54 o 
 -13   3   4        6.56       16.28     31.74 o 
 -12   3   4        0.02        0.00     21.64 o 
 -11   3   4        1.05        8.97     18.21 o 
 -10   3   4      235.90      262.76     21.87 o 
  -9   3   4       44.71       46.60     15.12 o 
  -8   3   4      194.66      205.50     11.99 o 
  -7   3   4       78.03       83.19      8.62 o 
  -6   3   4     3783.55     3603.00     76.76 o 
  -5   3   4     3020.56     2967.06     52.75 o 
  -4   3   4     3528.48     3578.02    114.74 o 
  -3   3   4     6464.23     5909.14    127.73 o 
  -2   3   4     1196.54     1298.09     22.77 o 
  -1   3   4      908.28      813.46     24.25 o 
   0   3   4     1467.81     1368.75     36.91 o 
   1   3   4     2251.17     2253.70     96.32 o 
   2   3   4     3902.28     3475.41     93.11 o 
   3   3   4     4734.29     4932.05    163.51 o 
   4   3   4        0.01        3.95      6.80 o 
   5   3   4       71.37       47.01      6.75 o 
   6   3   4      554.66      466.90     14.70 o 
   7   3   4      912.35      896.58     31.36 o 
   8   3   4       50.10       56.00     12.99 o 
   9   3   4       20.18       13.25     16.81 o 
  10   3   4       37.36       19.34     17.96 o 
  11   3   4       25.54       25.10     21.42 o 
  12   3   4       30.84       45.38     23.07 o 
 -13   4   4        0.84       42.01     32.55 o 
 -12   4   4        0.35        0.00     20.32 o 
 -11   4   4        5.58       26.70     19.58 o 
 -10   4   4       66.52       89.39     17.69 o 
  -9   4   4        1.95        5.65     13.63 o 
  -8   4   4      266.50      229.08     14.43 o 
  -7   4   4      401.26      383.72     20.75 o 
  -6   4   4       23.05       15.89      7.19 o 
  -5   4   4      158.24      170.60     10.11 o 
  -4   4   4      885.59     1016.20     22.86 o 
  -3   4   4      872.22      975.44     49.87 o 
  -2   4   4     1076.67     1135.66     42.48 o 
  -1   4   4     2257.58     2591.36    143.04 o 
   0   4   4       81.69      104.95      9.29 o 
   1   4   4      223.76      267.25     12.72 o 
   2   4   4     1651.88     1799.24     57.80 o 
   3   4   4     3329.18     3282.42     56.45 o 
   4   4   4     3397.60     3401.36    122.26 o 
   5   4   4     1102.46      865.28     30.58 o 
   6   4   4        4.68        8.08      6.78 o 
   7   4   4      120.70      123.78     10.86 o 
   8   4   4       62.01       71.39     13.71 o 
   9   4   4       92.15       81.14     20.08 o 
  10   4   4        1.03        0.00     17.16 o 
  11   4   4        0.47        0.00     17.86 o 
  12   4   4       71.78       84.47     25.29 o 
 -12   5   4        1.20        6.17     21.75 o 
 -11   5   4       26.89       16.94     18.28 o 
 -10   5   4      284.77      325.06     22.88 o 
  -9   5   4      963.32      947.68     31.51 o 
  -8   5   4       27.49       27.20     12.13 o 
  -7   5   4        0.61        1.67      9.93 o 
  -6   5   4       11.46       14.81      7.06 o 
  -5   5   4        4.61        4.07      6.89 o 
  -4   5   4      287.28      310.04     12.87 o 
  -3   5   4        8.59       14.06      5.21 o 
  -2   5   4      669.71      851.93     31.98 o 
  -1   5   4      306.66      372.51     20.54 o 
   0   5   4      768.01      661.83     18.98 o 
   1   5   4      181.73      177.59     15.29 o 
   2   5   4        2.18        0.00      7.74 o 
   3   5   4       11.63       44.39      9.01 o 
   4   5   4      295.72      250.18     13.86 o 
   5   5   4       51.43       58.74      8.73 o 
   6   5   4       10.72       22.04      8.49 o 
   7   5   4       27.96       22.10      8.94 o 
   8   5   4       64.55       56.67     16.92 o 
   9   5   4        4.21        0.00     16.39 o 
  10   5   4       50.92       76.80     21.36 o 
  11   5   4       98.93      118.45     23.92 o 
  12   5   4       20.23       12.82     22.32 o 
 -12   6   4        1.41        2.94     22.12 o 
 -11   6   4       71.27       56.77     17.11 o 
 -10   6   4       54.44       47.49     16.21 o 
  -9   6   4        1.36        9.77     15.21 o 
  -8   6   4       44.18       37.83     13.16 o 
  -7   6   4       70.22       48.36     11.42 o 
  -6   6   4       14.86       29.56      8.85 o 
  -5   6   4        1.90        0.00      8.91 o 
  -4   6   4       98.08       87.22      9.22 o 
  -3   6   4      179.30      211.94     10.02 o 
  -2   6   4      337.44      415.18     22.49 o 
  -1   6   4      243.30      311.61     21.75 o 
   0   6   4     1047.61     1145.41     26.75 o 
   1   6   4      514.55      549.43     18.95 o 
   2   6   4     2085.55     2152.59     37.03 o 
   3   6   4     3090.09     3540.81     47.82 o 
   4   6   4        1.12        5.27      8.65 o 
   5   6   4       31.19       34.27      8.43 o 
   6   6   4      123.01      112.19     13.47 o 
   7   6   4      506.08      452.48     26.88 o 
   8   6   4      147.87      168.84     21.33 o 
   9   6   4       60.47       64.85     20.19 o 
  10   6   4       52.65       58.58     21.88 o 
  11   6   4       44.09       49.69     22.57 o 
 -12   7   4        5.61        0.00     22.02 o 
 -11   7   4        0.06        5.09     16.56 o 
 -10   7   4      170.18      154.86     19.20 o 
  -9   7   4       73.45       93.00     16.02 o 
  -8   7   4        1.93        0.00     11.43 o 
  -7   7   4        1.73        0.00     13.75 o 
  -6   7   4      280.08      317.60     30.12 o 
  -5   7   4      848.26      806.38     38.10 o 
  -4   7   4     1489.15     1546.29     56.70 o 
  -3   7   4       42.75       30.13      6.37 o 
  -2   7   4      397.21      379.82     26.53 o 
  -1   7   4       27.27       37.65      9.28 o 
   0   7   4      256.58      254.79     14.49 o 
   1   7   4     2938.65     3350.03     68.86 o 
   2   7   4    10485.07    11727.93    128.43 o 
   3   7   4     1638.58     1891.01     55.41 o 
   4   7   4       59.73       45.99      9.72 o 
   5   7   4      243.56      181.23     20.82 o 
   6   7   4      969.93      920.58     57.70 o 
   7   7   4        1.84        5.28     19.16 o 
   8   7   4       42.07       60.46     18.37 o 
   9   7   4        5.36        0.00     17.78 o 
  10   7   4        1.53       19.69     20.12 o 
  11   7   4        9.36        0.00     23.07 o 
 -12   8   4       10.81       23.21     22.11 o 
 -11   8   4       57.12       62.28     18.58 o 
 -10   8   4       69.61       33.83     16.32 o 
  -9   8   4       17.90       28.20     14.23 o 
  -8   8   4      210.49      186.91     19.89 o 
  -7   8   4      388.25      393.11     30.08 o 
  -6   8   4      949.23      884.89     77.30 o 
  -5   8   4      237.44      316.26     63.49 o 
  -4   8   4       55.49       59.75     10.58 o 
  -3   8   4      169.69      217.29     13.76 o 
  -2   8   4      303.41      290.67     21.85 o 
  -1   8   4     3551.19     3810.45     76.71 o 
   0   8   4     3518.61     3631.95     93.10 o 
   1   8   4      195.39      268.98     16.29 o 
   2   8   4       31.02       50.52     11.32 o 
   3   8   4      862.17      894.25     37.65 o 
   4   8   4     2411.65     2436.34     79.07 o 
   5   8   4       23.76       20.05     11.30 o 
   6   8   4     1031.90     1011.50     46.62 o 
   7   8   4        9.06       29.29     19.29 o 
   8   8   4        6.07        0.00     19.59 o 
   9   8   4      389.80      409.11     37.44 o 
  10   8   4       36.87       42.42     25.81 o 
  11   8   4        4.22        0.00     27.19 o 
 -11   9   4       14.56       27.02     19.86 o 
 -10   9   4      143.49      193.62     23.69 o 
  -9   9   4      185.40      202.04     22.24 o 
  -8   9   4      125.13      143.42     24.57 o 
  -7   9   4        0.66       15.84     19.22 o 
  -6   9   4      709.52      684.98     59.15 o 
  -5   9   4     2656.52     2667.53    108.27 o 
  -4   9   4     3597.88     3353.87     93.77 o 
  -3   9   4     5302.65     5261.07    130.29 o 
  -2   9   4     2157.59     2181.30     34.39 o 
  -1   9   4      320.69      346.37     18.05 o 
   0   9   4      412.57      453.53     20.38 o 
   1   9   4     3944.39     4020.05     57.01 o 
   2   9   4     3030.26     3021.87    198.35 o 
   3   9   4     1094.57     1186.56     57.09 o 
   4   9   4       29.68       31.83     11.25 o 
   5   9   4      503.73      498.06     35.33 o 
   6   9   4       11.20        9.50     19.22 o 
   7   9   4      421.80      416.72     35.62 o 
   8   9   4      812.16      823.19     90.00 o 
   9   9   4       20.45        8.39     24.13 o 
  10   9   4       87.00       78.92     30.14 o 
  11   9   4      110.69      123.37     34.65 o 
 -11  10   4       76.92       54.72     21.17 o 
 -10  10   4       25.01       16.18     18.59 o 
  -9  10   4        7.04        3.87     15.93 o 
  -8  10   4      113.91      156.21     27.32 o 
  -7  10   4      459.19      422.93     33.94 o 
  -6  10   4     1856.72     1921.79    197.83 o 
  -5  10   4      294.31      301.50     28.03 o 
  -4  10   4       14.87       15.33     10.58 o 
  -3  10   4      641.49      653.19     29.36 o 
  -2  10   4     3768.66     3751.43    147.08 o 
  -1  10   4     4647.29     4446.51    108.26 o 
   0  10   4     1454.46     1564.77     37.75 o 
   1  10   4        0.87       10.64     11.04 o 
   2  10   4      447.50      411.66     22.03 o 
   3  10   4     1475.54     1509.93     52.39 o 
   4  10   4     2309.95     2406.14     59.36 o 
   5  10   4      352.63      342.57     31.90 o 
   6  10   4       32.90       30.17     22.76 o 
   7  10   4       41.70       32.06     23.50 o 
   8  10   4      393.13      450.66     42.12 o 
   9  10   4      288.95      344.19     37.96 o 
  10  10   4      244.15      223.54     36.76 o 
 -11  11   4       20.44       15.58     21.04 o 
 -10  11   4       81.57       80.09     20.87 o 
  -9  11   4       87.87      121.82     29.50 o 
  -8  11   4      166.52      155.11     29.77 o 
  -7  11   4       32.52       51.31     23.22 o 
  -6  11   4      184.49      175.06     27.93 o 
  -5  11   4     1192.45      958.66     92.56 o 
  -4  11   4     2104.69     1836.27    125.21 o 
  -3  11   4     2588.19     2452.63     69.49 o 
  -2  11   4     1526.93     1383.81     30.25 o 
  -1  11   4        1.44        7.26     11.85 o 
   0  11   4     1362.29     1458.99     37.34 o 
   1  11   4     3638.11     3947.26    127.24 o 
   2  11   4     1025.53     1052.98     82.63 o 
   3  11   4       16.60       21.37     14.18 o 
   4  11   4      740.13      729.46     42.65 o 
   5  11   4      190.55      202.40     29.54 o 
   6  11   4      451.05      466.91     40.00 o 
   7  11   4     1472.21     1662.83     69.67 o 
   8  11   4      473.87      498.96     43.97 o 
   9  11   4       18.18       24.13     28.43 o 
  10  11   4       24.25       33.54     30.94 o 
 -10  12   4       60.28       76.75     22.27 o 
  -9  12   4        1.30        0.00     23.77 o 
  -8  12   4      202.86      205.81     33.08 o 
  -7  12   4      593.00      624.80     56.25 o 
  -6  12   4       17.31       18.11     20.65 o 
  -5  12   4        9.57        0.21     13.45 o 
  -4  12   4      365.28      309.29     22.98 o 
  -3  12   4        6.50        4.57     12.08 o 
  -2  12   4      861.35      876.84     34.37 o 
  -1  12   4     6196.71     5776.10    106.21 o 
   0  12   4     1234.91     1244.62     44.41 o 
   1  12   4      123.55      106.79     16.16 o 
   2  12   4       22.46       20.12     13.96 o 
   3  12   4      762.16      711.64     41.94 o 
   4  12   4       49.41       47.68     22.83 o 
   5  12   4        4.13        0.00     20.77 o 
   6  12   4        0.53        3.22     23.89 o 
   7  12   4      107.01      116.10     30.24 o 
   8  12   4      153.96      181.59     34.59 o 
   9  12   4      163.55      218.23     38.23 o 
 -10  13   4       46.33       58.33     29.99 o 
  -9  13   4       64.59       58.92     29.66 o 
  -8  13   4       69.72       26.82     27.55 o 
  -7  13   4        4.80        0.00     23.37 o 
  -6  13   4       25.89       37.52     16.25 o 
  -5  13   4      140.31      131.76     23.29 o 
  -4  13   4      191.65      198.27     23.26 o 
  -3  13   4      122.66      112.46     17.84 o 
  -2  13   4     1090.04     1015.87     28.92 o 
  -1  13   4     1522.24     1467.69     35.08 o 
   0  13   4      193.20      165.32     19.07 o 
   1  13   4      858.87      866.17     43.00 o 
   2  13   4       68.71       62.82     16.91 o 
   3  13   4      113.54       95.26     25.25 o 
   4  13   4       31.42       33.35     23.73 o 
   5  13   4        1.69        0.00     24.67 o 
   6  13   4      103.38       97.58     26.28 o 
   7  13   4       86.31      103.08     32.69 o 
   8  13   4       25.33       48.51     29.68 o 
   9  13   4       13.62       17.93     28.42 o 
  -9  14   4        0.02        0.00     28.69 o 
  -8  14   4      154.28      167.33     40.99 o 
  -7  14   4      262.00      269.52     36.21 o 
  -6  14   4       58.28       92.89     29.06 o 
  -5  14   4       12.12        7.15     15.62 o 
  -4  14   4        6.42        0.00     14.95 o 
  -3  14   4       12.51        0.00     14.67 o 
  -2  14   4       86.25       94.33     17.23 o 
  -1  14   4       58.40       36.57     12.54 o 
   0  14   4       64.36       46.76     15.34 o 
   1  14   4       54.76       72.40     16.30 o 
   2  14   4       60.14      102.77     25.11 o 
   3  14   4       57.93       67.29     25.22 o 
   4  14   4      170.83      160.43     31.07 o 
   5  14   4      182.97      194.82     33.10 o 
   6  14   4        1.21        0.00     27.75 o 
   7  14   4        8.24        4.17     29.50 o 
   8  14   4       27.59        4.38     30.60 o 
  -8  15   4        0.88        0.00     28.67 o 
  -7  15   4       15.17        0.00     26.85 o 
  -6  15   4        0.54       10.00     27.91 o 
  -5  15   4        7.33       36.67     17.39 o 
  -4  15   4        7.50        0.00     15.40 o 
  -3  15   4       16.34        8.53     15.50 o 
  -2  15   4       95.26       77.96     18.45 o 
  -1  15   4        2.28        7.19     12.92 o 
   0  15   4        0.23        0.00     12.74 o 
   1  15   4      126.17      133.00     19.72 o 
   2  15   4       15.42       13.92     23.24 o 
   3  15   4        2.52        0.00     24.30 o 
   4  15   4       15.29       18.56     24.84 o 
   5  15   4        6.71        0.00     24.73 o 
   6  15   4       28.00       41.35     28.99 o 
   7  15   4        5.72        0.00     31.03 o 
  -8  16   4       35.44       27.34     33.23 o 
  -7  16   4        5.74        0.00     34.31 o 
  -6  16   4       27.50       51.36     29.85 o 
  -5  16   4       18.98       12.79     18.64 o 
  -4  16   4       31.28       45.07     19.59 o 
  -3  16   4        0.72        0.00     16.34 o 
  -2  16   4        1.14        0.00     16.69 o 
  -1  16   4       11.13        4.57     16.24 o 
   0  16   4       69.97       55.90     15.54 o 
   1  16   4       86.97       57.56     24.57 o 
   2  16   4        1.46        0.00     23.39 o 
   3  16   4        8.82        0.00     24.68 o 
   4  16   4       60.06       21.09     49.79 o 
   5  16   4       21.53       15.58     28.54 o 
   6  16   4        1.06        0.00     31.97 o 
   7  16   4       33.35       35.82     34.63 o 
  -7  17   4        8.29       36.68     32.11 o 
  -6  17   4       33.86       27.32     32.27 o 
  -5  17   4       69.21      106.67     53.69 o 
  -4  17   4      200.87      203.95     25.42 o 
  -3  17   4       61.21       52.64     20.91 o 
  -2  17   4        0.52        0.00     17.19 o 
  -1  17   4        6.95        0.00     17.62 o 
   0  17   4       13.73        6.09     18.39 o 
   1  17   4       90.26       93.21     20.90 o 
   2  17   4       47.47       54.87     28.31 o 
   3  17   4       82.29       61.78     31.86 o 
   4  17   4        2.60        0.00     28.90 o 
   5  17   4      125.89      383.56    258.87 o 
   6  17   4       88.04       77.43     66.17 o 
  -5  18   4      161.14      163.74     37.02 o 
  -4  18   4       35.45       30.34     21.52 o 
  -3  18   4       15.55       25.02     20.61 o 
  -2  18   4      133.46      141.07     23.64 o 
  -1  18   4      324.85      295.15     28.55 o 
   0  18   4      205.58      155.62     29.83 o 
   1  18   4        1.39       10.28     20.54 o 
   2  18   4       52.08       49.41     35.42 o 
   3  18   4      159.76      217.22     50.79 o 
   4  18   4      158.48      157.32     36.76 o 
  -3  19   4      185.08      185.50     27.97 o 
  -2  19   4      228.57      191.56     27.03 o 
  -1  19   4       20.07       11.63     26.10 o 
   0  19   4       77.00       81.78     28.47 o 
   1  19   4      202.55      167.13     31.25 o 
   2  19   4      278.81      267.54     30.88 o 
   3  19   4       86.22       84.71     34.73 o 
 -13   1   5        0.96        7.90     33.14 o 
 -12   1   5        2.75       10.03     26.78 o 
 -11   1   5       12.08       15.28     30.97 o 
 -10   1   5       10.49        0.00     16.85 o 
  -9   1   5       38.95       28.62     12.92 o 
  -8   1   5        0.99        0.00      8.96 o 
  -7   1   5        6.06       10.62      7.11 o 
  -6   1   5      556.31      696.33     14.81 o 
  -5   1   5      403.66      464.00     17.63 o 
  -4   1   5        6.54       13.71      6.10 o 
  -3   1   5      485.37      581.29     18.27 o 
  -2   1   5        9.30       33.07      6.27 o 
   0   1   5       25.48       45.81      4.13 o 
   1   1   5       29.31       28.21      4.36 o 
   2   1   5     4689.69     4212.69     60.36 o 
   3   1   5     3768.75     4132.58     86.56 o 
   4   1   5      156.60      152.65     10.49 o 
   5   1   5        2.79        7.32      5.18 o 
   6   1   5       93.07       86.62     10.89 o 
   7   1   5       29.29       28.80      9.91 o 
   8   1   5       62.52       55.82     12.32 o 
   9   1   5       88.47       87.48     15.35 o 
  10   1   5       79.30       93.27     26.06 o 
  11   1   5        2.66        0.00     18.69 o 
  12   1   5        2.43        6.90     28.52 o 
 -13   2   5        0.86       15.91     34.03 o 
 -12   2   5        4.02        0.00     27.10 o 
 -11   2   5        7.75       22.46     19.75 o 
 -10   2   5        5.88       25.39     19.17 o 
  -9   2   5      363.63      371.88     21.39 o 
  -8   2   5      210.58      203.42     13.41 o 
  -7   2   5       28.55       21.14      7.32 o 
  -6   2   5        1.35        5.83      6.02 o 
  -5   2   5      465.99      421.36     14.35 o 
  -4   2   5     1167.17     1351.02     24.27 o 
  -3   2   5      292.39      272.16     10.17 o 
  -2   2   5      410.15      467.66     14.26 o 
  -1   2   5       54.41       64.16      5.56 o 
   0   2   5      308.30      216.62     11.36 o 
   1   2   5     4265.48     4268.40     40.51 o 
   2   2   5     1651.08     1430.83     24.88 o 
   3   2   5      428.44      539.76     23.83 o 
   4   2   5      194.89      205.57      8.77 o 
   5   2   5      749.58      638.80     24.89 o 
   6   2   5      892.28      855.18     31.16 o 
   7   2   5      125.38      107.47     12.30 o 
   8   2   5       52.62       47.05     12.71 o 
   9   2   5       27.32       35.74     13.76 o 
  10   2   5       82.54      106.04     21.38 o 
  11   2   5        8.85       10.84     18.96 o 
  12   2   5       26.05       39.49     28.54 o 
 -13   3   5      100.12      134.36     37.72 o 
 -12   3   5      162.59      188.73     26.39 o 
 -11   3   5      159.07      220.85     27.33 o 
 -10   3   5      360.82      341.47     38.03 o 
  -9   3   5      687.05      589.82     26.52 o 
  -8   3   5        1.74       14.36      9.80 o 
  -7   3   5      298.64      293.74     13.97 o 
  -6   3   5      924.15      833.33     20.33 o 
  -5   3   5       32.10       35.12      7.12 o 
  -4   3   5     2005.39     2043.08     56.10 o 
  -3   3   5      229.85      279.61     10.84 o 
  -2   3   5     4516.42     4331.48    137.34 o 
  -1   3   5      675.65      452.06     23.92 o 
   0   3   5      434.72      387.06     14.33 o 
   1   3   5      167.07      165.17      9.62 o 
   2   3   5     3830.76     3558.70     40.07 o 
   3   3   5     2358.86     2016.91     31.31 o 
   4   3   5     1290.53     1050.20     24.41 o 
   5   3   5      997.28      792.60     21.76 o 
   6   3   5        0.69        2.02      8.25 o 
   7   3   5      179.03      183.35     16.39 o 
   8   3   5      643.87      651.43     37.14 o 
   9   3   5      594.16      709.08     34.63 o 
  10   3   5      198.02      186.11     24.73 o 
  11   3   5       12.33        0.00     19.61 o 
 -12   4   5        8.62        1.93     20.15 o 
 -11   4   5        2.02       24.62     21.13 o 
 -10   4   5      628.90      634.23     35.72 o 
  -9   4   5     4376.05     4277.85     63.72 o 
  -8   4   5      241.18      227.54     16.95 o 
  -7   4   5        5.01        4.71      8.06 o 
  -6   4   5      237.94      243.23     15.38 o 
  -5   4   5      283.20      309.38     12.60 o 
  -4   4   5     1040.97      985.78     19.63 o 
  -3   4   5     2428.47     2831.55     31.52 o 
  -2   4   5      134.42      108.48      7.99 o 
  -1   4   5     1669.94     2009.95     89.27 o 
   0   4   5    10382.54    12002.49    317.73 o 
   1   4   5    16890.02    17793.59    121.62 o 
   2   4   5     8077.33     8742.68    217.05 o 
   3   4   5     4475.09     4358.14    137.50 o 
   4   4   5      238.15      260.08     18.55 o 
   5   4   5      835.05      808.02     32.61 o 
   6   4   5      757.63      724.39     18.56 o 
   7   4   5      730.16      666.15     23.64 o 
   8   4   5      306.96      319.39     19.22 o 
   9   4   5       60.12       74.73     18.20 o 
  10   4   5      256.27      237.78     26.01 o 
  11   4   5        9.70        0.12     20.40 o 
 -12   5   5       13.04       35.99     22.24 o 
 -11   5   5       91.37      114.38     24.79 o 
 -10   5   5       72.14       66.10     20.31 o 
  -9   5   5      247.33      213.90     19.51 o 
  -8   5   5      731.28      757.34     26.92 o 
  -7   5   5      328.81      343.19     19.09 o 
  -6   5   5     1215.58     1178.28     28.58 o 
  -5   5   5      369.04      351.44     13.64 o 
  -4   5   5      394.01      429.84     23.76 o 
  -3   5   5     1196.10     1018.13     46.98 o 
  -2   5   5     7568.60     8434.57    390.29 o 
  -1   5   5    12961.86    13392.83    817.05 o 
   0   5   5     2286.10     2689.29     65.40 o 
   1   5   5     2779.78     3231.72     75.19 o 
   2   5   5     1986.02     1930.66     39.84 o 
   3   5   5     1914.70     1826.67     43.30 o 
   4   5   5     2074.03     1984.54     41.63 o 
   5   5   5     2411.30     2040.45     51.28 o 
   6   5   5      150.06      117.14     12.64 o 
   7   5   5      411.82      408.87     22.68 o 
   8   5   5      484.09      492.85     29.75 o 
   9   5   5      548.05      607.70     33.97 o 
  10   5   5      243.65      241.22     26.78 o 
  11   5   5       10.25        9.41     21.09 o 
 -12   6   5        0.21        6.72     21.61 o 
 -11   6   5       53.85       76.24     21.71 o 
 -10   6   5      312.83      313.77     23.06 o 
  -9   6   5       60.23       67.54     14.79 o 
  -8   6   5        1.77       12.55     12.66 o 
  -7   6   5       20.30       25.65     11.73 o 
  -6   6   5      569.02      562.91     17.87 o 
  -5   6   5     1008.09     1133.14     54.89 o 
  -4   6   5     3518.22     3493.60    125.76 o 
  -3   6   5     1535.33     1436.62     92.29 o 
  -2   6   5      664.65      804.89     48.31 o 
  -1   6   5        9.49       12.48      8.29 o 
   0   6   5     3352.36     3425.29     84.50 o 
   1   6   5     8945.59     9476.39    126.33 o 
   2   6   5     4000.79     4389.21    191.76 o 
   3   6   5     1335.38     1242.93     50.92 o 
   4   6   5        1.56        1.56      9.11 o 
   5   6   5     1613.06     1576.41     68.30 o 
   6   6   5     2292.37     2046.95     58.88 o 
   7   6   5      334.69      359.87     26.14 o 
   8   6   5       13.88       13.79     15.69 o 
   9   6   5       23.71       24.06     18.41 o 
  10   6   5        3.27        4.77     19.18 o 
  11   6   5        1.72        0.00     22.10 o 
 -12   7   5       13.41       15.34     23.12 o 
 -11   7   5       52.03       63.94     24.99 o 
 -10   7   5       16.41       27.21     16.06 o 
  -9   7   5       14.84        5.07     13.73 o 
  -8   7   5       62.12       74.15     14.53 o 
  -7   7   5      393.68      411.11     23.12 o 
  -6   7   5      492.02      465.19     24.42 o 
  -5   7   5      960.48      927.43     42.26 o 
  -4   7   5       17.76       16.30      7.21 o 
  -3   7   5     1310.44     1263.99     56.92 o 
  -2   7   5     2289.12     2473.74     38.74 o 
  -1   7   5     3747.06     3716.02    162.79 o 
   0   7   5       32.86       49.50      8.73 o 
   1   7   5     2743.16     3384.26     98.25 o 
   2   7   5      441.95      373.59     22.53 o 
   3   7   5     1070.25      937.36     27.80 o 
   4   7   5      854.20      817.73     26.47 o 
   5   7   5     1052.41      877.29     40.01 o 
   6   7   5       58.81       40.67     12.40 o 
   7   7   5        3.62        0.00     16.23 o 
   8   7   5       22.53       40.26     17.62 o 
   9   7   5      314.49      340.28     28.97 o 
  10   7   5       42.93       48.56     21.82 o 
  11   7   5       68.38      111.25     26.54 o 
 -12   8   5       13.43       20.39     23.78 o 
 -11   8   5       20.27       17.40     20.35 o 
 -10   8   5      229.93      214.59     21.22 o 
  -9   8   5       53.40       46.08     15.84 o 
  -8   8   5       38.79        6.52     12.36 o 
  -7   8   5       57.52       76.22     15.46 o 
  -6   8   5       35.99       70.42     19.38 o 
  -5   8   5      638.74      607.93     44.63 o 
  -4   8   5      834.28      863.92     53.67 o 
  -3   8   5      239.04      245.69     12.80 o 
  -2   8   5        0.31       11.60      8.95 o 
  -1   8   5     1279.85     1594.60     88.83 o 
   0   8   5      141.20      139.89     13.37 o 
   1   8   5     3640.50     4098.45    116.16 o 
   2   8   5     2661.14     2838.68     77.81 o 
   3   8   5      495.08      485.11     33.32 o 
   4   8   5        0.29        0.00     10.03 o 
   5   8   5      502.97      440.22     21.60 o 
   6   8   5       69.99       48.29     21.55 o 
   7   8   5      103.74      108.41     25.38 o 
   8   8   5      272.20      236.34     29.74 o 
   9   8   5       18.49       19.07     24.72 o 
  10   8   5      118.59      135.19     30.86 o 
 -11   9   5        1.25        0.00     22.87 o 
 -10   9   5        0.94        9.55     17.21 o 
  -9   9   5       11.55        7.91     15.91 o 
  -8   9   5       57.53       40.39     16.47 o 
  -7   9   5      158.75      169.36     25.12 o 
  -6   9   5      749.00      719.67     75.08 o 
  -5   9   5      115.90      131.53     14.35 o 
  -4   9   5      251.17      243.75     16.31 o 
  -3   9   5      715.27      721.28     25.50 o 
  -2   9   5      384.30      369.23     18.28 o 
  -1   9   5      664.38      756.40     27.03 o 
   0   9   5      302.45      344.21     18.80 o 
   1   9   5      977.01     1134.08     52.79 o 
   2   9   5      216.83      238.40     17.92 o 
   3   9   5       13.24       16.98     12.22 o 
   4   9   5      604.98      530.56     23.55 o 
   5   9   5     1170.52     1337.85     92.01 o 
   6   9   5      310.24      294.61     37.20 o 
   7   9   5      139.88      104.68     25.95 o 
   8   9   5        5.27        0.00     28.85 o 
   9   9   5        5.57        0.00     24.88 o 
  10   9   5       99.27      104.47     44.22 o 
 -11  10   5        2.82        0.00     24.03 o 
 -10  10   5        2.26        0.00     17.44 o 
  -9  10   5       58.13       36.03     17.96 o 
  -8  10   5       59.27       55.78     22.71 o 
  -7  10   5        0.37        0.27     19.14 o 
  -6  10   5       47.96       56.14     22.53 o 
  -5  10   5       67.80       55.39     13.48 o 
  -4  10   5        3.32       11.50     12.30 o 
  -3  10   5      125.11      122.71     12.08 o 
  -2  10   5       26.74       28.24     10.41 o 
  -1  10   5      890.53      917.67     28.98 o 
   0  10   5      344.24      380.79     20.57 o 
   1  10   5       25.20       45.45     12.02 o 
   2  10   5       20.85       31.25     13.31 o 
   3  10   5       80.06       45.32     14.19 o 
   4  10   5     1243.91     1160.18     42.70 o 
   5  10   5     1013.19     1043.48     51.23 o 
   6  10   5        0.67        0.00     19.52 o 
   7  10   5       42.56       63.57     25.47 o 
   8  10   5        3.23        0.00     22.54 o 
   9  10   5       17.88       20.67     26.18 o 
  10  10   5      102.76       59.73     29.36 o 
 -11  11   5        2.24        0.00     25.49 o 
 -10  11   5        0.66       12.11     19.09 o 
  -9  11   5        5.72        5.44     17.47 o 
  -8  11   5        1.42        4.60     23.23 o 
  -7  11   5        2.72        8.73     20.48 o 
  -6  11   5      342.75      379.79     33.71 o 
  -5  11   5      133.53      106.55     21.07 o 
  -4  11   5      809.66      787.35     34.59 o 
  -3  11   5      306.00      318.97     24.66 o 
  -2  11   5      155.58      127.90     13.51 o 
  -1  11   5      361.03      298.18     19.63 o 
   0  11   5      331.40      291.61     19.42 o 
   1  11   5        8.87        0.00     12.36 o 
   2  11   5      206.56      219.26     20.59 o 
   3  11   5       18.32       22.93     13.82 o 
   4  11   5      426.13      405.96     45.56 o 
   5  11   5      348.65      361.92     34.80 o 
   6  11   5       11.35       20.04     21.09 o 
   7  11   5        1.04       23.67     24.80 o 
   8  11   5       31.05        6.55     26.61 o 
   9  11   5       23.69       47.97     27.86 o 
 -10  12   5       30.36       58.86     21.74 o 
  -9  12   5      120.93      128.66     30.39 o 
  -8  12   5        6.23        0.00     23.75 o 
  -7  12   5        3.06        0.00     22.60 o 
  -6  12   5      106.45       98.62     25.96 o 
  -5  12   5     1694.20     1543.65    149.34 o 
  -4  12   5     1984.28     2055.85    101.98 o 
  -3  12   5      947.98      856.95     35.52 o 
  -2  12   5      372.71      384.49     19.94 o 
  -1  12   5       36.50       38.72     14.44 o 
   0  12   5      530.58      543.08     33.88 o 
   1  12   5      240.72      249.93     22.52 o 
   2  12   5      180.72      202.06     20.49 o 
   3  12   5      350.91      431.92     26.04 o 
   4  12   5       79.42       67.21     24.19 o 
   5  12   5      155.34      145.27     28.16 o 
   6  12   5      173.78      194.68     42.11 o 
   7  12   5      188.14      180.88     34.72 o 
   8  12   5       74.93       79.70     31.47 o 
   9  12   5        3.47       10.21     28.48 o 
  -9  13   5        4.92        0.00     26.62 o 
  -8  13   5       61.57       89.99     28.71 o 
  -7  13   5       92.64      141.20     30.86 o 
  -6  13   5      123.39      122.04     29.44 o 
  -5  13   5       71.09       34.94     29.18 o 
  -4  13   5       50.25       59.92     16.94 o 
  -3  13   5       12.90       16.65     14.99 o 
  -2  13   5      232.51      255.45     18.02 o 
  -1  13   5      664.41      671.67     25.95 o 
   0  13   5      529.12      516.68     27.40 o 
   1  13   5      473.97      482.74     29.41 o 
   2  13   5      859.16      969.51     51.40 o 
   3  13   5     1146.87     1206.31     76.19 o 
   4  13   5     1554.01     1599.90     65.35 o 
   5  13   5      220.14      221.51     34.65 o 
   6  13   5       13.48        0.00     26.93 o 
   7  13   5       62.97       79.21     31.31 o 
   8  13   5       26.42       48.24     29.85 o 
  -9  14   5       73.67      116.13     35.02 o 
  -8  14   5      101.69      100.18     30.82 o 
  -7  14   5       72.01       76.52     29.85 o 
  -6  14   5       77.82       67.40     27.33 o 
  -5  14   5      355.59      440.77     60.26 o 
  -4  14   5      390.89      415.49     26.90 o 
  -3  14   5       56.28       58.57     16.96 o 
  -2  14   5       35.41       39.41     16.55 o 
  -1  14   5       85.48       87.49     15.11 o 
   0  14   5      736.86      681.73     31.87 o 
   1  14   5      380.73      499.76     28.83 o 
   2  14   5      749.65      899.97     74.52 o 
   3  14   5      475.85      455.82     51.80 o 
   4  14   5      118.88      138.48     31.42 o 
   5  14   5      519.90      581.66     47.33 o 
   6  14   5      274.24      268.68     39.36 o 
   7  14   5       46.13       94.61     31.31 o 
   8  14   5        0.35        3.62     33.53 o 
  -8  15   5       25.57       86.47     32.88 o 
  -7  15   5      303.61      313.22     40.95 o 
  -6  15   5      211.09      237.78     36.07 o 
  -5  15   5        5.79       28.60     25.02 o 
  -4  15   5       31.68       35.66     17.88 o 
  -3  15   5      414.08      400.80     30.29 o 
  -2  15   5      263.22      333.45     25.51 o 
  -1  15   5       84.36       80.05     15.66 o 
   0  15   5      230.55      255.09     23.64 o 
   1  15   5        4.36        1.60     17.27 o 
   2  15   5      394.62      443.08     39.67 o 
   3  15   5      997.82     1131.70     57.44 o 
   4  15   5      994.78     1074.02    107.16 o 
   5  15   5      467.79      487.95     46.04 o 
   6  15   5       15.71       25.11     29.87 o 
   7  15   5      198.30      181.30     39.36 o 
  -7  16   5        7.60        0.00     29.76 o 
  -6  16   5        3.30        0.00     26.85 o 
  -5  16   5      275.98      294.21     55.81 o 
  -4  16   5      739.39      754.93    100.26 o 
  -3  16   5       25.92       36.59     19.47 o 
  -2  16   5      269.60      251.70     25.48 o 
  -1  16   5      210.82      223.88     23.74 o 
   0  16   5       79.66       85.48     17.10 o 
   1  16   5      875.41      848.47     62.16 o 
   2  16   5      937.40      999.05     53.78 o 
   3  16   5      113.79      131.79     32.02 o 
   4  16   5       31.87       27.57     27.51 o 
   5  16   5      290.66      309.73     42.19 o 
   6  16   5      202.23      233.31     40.41 o 
  -6  17   5      220.66      280.42     40.85 o 
  -5  17   5      164.26      193.10     36.38 o 
  -4  17   5        2.91        0.00     25.33 o 
  -3  17   5      104.61      102.49     22.19 o 
  -2  17   5      318.15      302.44     27.88 o 
  -1  17   5      547.77      552.10     37.93 o 
   0  17   5      166.83      171.12     28.57 o 
   1  17   5       19.01       21.16     26.83 o 
   2  17   5       93.66       83.53     29.59 o 
   3  17   5      312.45      312.59     39.90 o 
   4  17   5      275.32      299.44     41.59 o 
   5  17   5       59.26       48.15     32.21 o 
  -5  18   5       42.53       18.08     30.19 o 
  -4  18   5      217.40      216.79     36.60 o 
  -3  18   5       38.89       43.52     31.21 o 
  -2  18   5       19.94       33.92     20.96 o 
  -1  18   5       84.20       87.08     22.15 o 
   0  18   5      102.41       59.79     24.50 o 
   1  18   5      151.33      130.20     24.77 o 
   2  18   5      159.08      193.06     36.76 o 
   3  18   5       74.10      109.58     35.70 o 
   4  18   5        2.51       30.75     34.59 o 
  -3  19   5       92.80       88.80     34.65 o 
  -2  19   5      244.84      237.43     29.21 o 
  -1  19   5      130.67      133.97     34.98 o 
   0  19   5        0.99        0.00     23.94 o 
   1  19   5        6.77        0.00     24.02 o 
 -13   0   6       28.06        0.45     50.13 o 
 -12   0   6       26.17        8.69     42.11 o 
 -11   0   6        1.84        0.00     37.20 o 
 -10   0   6        0.21        1.52     28.07 o 
  -9   0   6       54.12       74.80     21.86 o 
  -8   0   6      212.25      238.68     23.98 o 
  -7   0   6      741.47      698.27     34.25 o 
  -6   0   6     1669.75     1922.02    170.52 o 
  -5   0   6      667.16      657.25     33.08 o 
  -4   0   6     4532.65     4436.76    232.92 o 
  -3   0   6     3865.42     3467.56    137.94 o 
  -2   0   6     2812.47     3278.90    281.82 o 
  -1   0   6     2005.59     1538.25     25.85 o 
   0   0   6      282.44      467.21     20.68 o 
   1   0   6      892.97      859.04     55.45 o 
   2   0   6     4643.22     5019.79    195.82 o 
   3   0   6     5117.24     4938.66    305.43 o 
   4   0   6     1356.60      856.50    100.25 o 
   5   0   6     1111.43      992.21     35.62 o 
   6   0   6      100.32       93.91     17.28 o 
   7   0   6     1115.70     1141.97     76.97 o 
   8   0   6      771.13      827.67     39.87 o 
   9   0   6      636.43      642.57     38.17 o 
  10   0   6      172.65      208.99     29.05 o 
  11   0   6        0.14        0.00     35.87 o 
 -13   1   6        4.56        0.00     33.32 o 
 -12   1   6       22.52       33.08     29.20 o 
 -11   1   6      117.18      188.69     34.53 o 
 -10   1   6        6.41       19.67     18.44 o 
  -9   1   6      213.57      162.66     17.09 o 
  -8   1   6      344.02      322.54     19.17 o 
  -7   1   6       92.81       69.60     12.92 o 
  -6   1   6      958.04     1042.90     36.86 o 
  -5   1   6     4782.30     4287.34    181.79 o 
  -4   1   6     2354.16     2410.49     52.76 o 
  -3   1   6     3704.88     3633.37     59.78 o 
  -2   1   6      977.20     1065.04     34.66 o 
  -1   1   6     1278.71     1224.52     34.12 o 
   0   1   6      331.68      339.90      9.09 o 
   1   1   6     2959.66     2500.29     53.14 o 
   2   1   6     2535.31     2061.70     74.57 o 
   3   1   6      179.28      162.23     10.83 o 
   4   1   6     1203.69     1217.13     40.96 o 
   5   1   6     2243.59     2064.38     36.07 o 
   6   1   6      886.39      866.88     34.28 o 
   7   1   6      422.78      402.09     24.05 o 
   8   1   6       65.12       69.71     13.12 o 
   9   1   6       20.43       21.44     13.45 o 
  10   1   6      255.97      324.17     28.79 o 
  11   1   6      117.37      109.74     24.24 o 
 -13   2   6       25.73       55.56     37.70 o 
 -12   2   6      111.66      115.24     34.26 o 
 -11   2   6       35.18       18.70     19.78 o 
 -10   2   6      137.87      127.99     21.57 o 
  -9   2   6      239.06      185.61     18.12 o 
  -8   2   6      377.75      425.66     21.18 o 
  -7   2   6     1851.67     1752.13     32.21 o 
  -6   2   6      443.83      473.75     20.35 o 
  -5   2   6      157.57      137.08      9.59 o 
  -4   2   6     2986.96     3251.85     60.45 o 
  -3   2   6     3708.22     3803.97    130.78 o 
  -2   2   6      327.41      246.61      8.44 o 
  -1   2   6      233.59      335.70     10.43 o 
   0   2   6      453.61      378.93     16.44 o 
   1   2   6      158.63      212.24      8.96 o 
   2   2   6      107.07       83.58      6.20 o 
   3   2   6     4043.05     3652.68    111.23 o 
   4   2   6     2241.13     1984.72     33.88 o 
   5   2   6      427.46      416.46     17.76 o 
   6   2   6      480.35      507.73     20.63 o 
   7   2   6     1359.20     1252.44     32.37 o 
   8   2   6      350.24      356.45     20.70 o 
   9   2   6      442.81      430.15     23.73 o 
  10   2   6      294.71      300.86     26.57 o 
  11   2   6       77.61       64.30     23.50 o 
 -12   3   6        1.49        6.03     23.20 o 
 -11   3   6       19.67       30.22     22.90 o 
 -10   3   6      330.63      302.54     27.92 o 
  -9   3   6     1443.69     1373.09     47.19 o 
  -8   3   6       23.46       10.62     11.52 o 
  -7   3   6      252.58      268.58     14.15 o 
  -6   3   6      173.11      171.36     11.44 o 
  -5   3   6      197.50      166.80     10.29 o 
  -4   3   6     2903.13     3273.17     75.69 o 
  -3   3   6     2530.50     2269.28     59.20 o 
  -2   3   6      136.00      140.11      8.85 o 
  -1   3   6     2213.11     2494.85     84.33 o 
   0   3   6      160.18      305.93     14.25 o 
   1   3   6     3963.05     4287.22    153.09 o 
   2   3   6     1881.33     1775.41     36.30 o 
   3   3   6       34.13       24.82      8.27 o 
   4   3   6      536.62      505.52     17.96 o 
   5   3   6     1961.48     1652.35     66.24 o 
   6   3   6      418.79      369.23     18.05 o 
   7   3   6       12.48        6.76     10.68 o 
   8   3   6       76.97       78.15     13.25 o 
   9   3   6       44.87       39.53     18.84 o 
  10   3   6       35.31       36.91     19.67 o 
  11   3   6       11.70       22.29     21.66 o 
 -12   4   6        3.56        9.03     21.81 o 
 -11   4   6       33.22       27.49     20.78 o 
 -10   4   6       26.68       37.46     21.51 o 
  -9   4   6      330.41      282.96     26.46 o 
  -8   4   6      372.63      370.44     20.53 o 
  -7   4   6      660.34      669.03     21.15 o 
  -6   4   6      197.30      202.46     12.47 o 
  -5   4   6       52.46       64.32      8.69 o 
  -4   4   6      200.88      174.84     10.59 o 
  -3   4   6       93.29      100.73      9.04 o 
  -2   4   6       10.56       16.04      6.07 o 
  -1   4   6     1397.23     1351.09     40.57 o 
   0   4   6     6929.16     7974.65     94.63 o 
   1   4   6      306.93      295.39     15.53 o 
   2   4   6        0.77        0.00      7.49 o 
   3   4   6     1147.59      912.45     51.35 o 
   4   4   6      444.56      421.60     16.91 o 
   5   4   6       27.71       17.31      8.94 o 
   6   4   6        9.42        0.00      9.48 o 
   7   4   6       69.06       45.51     12.12 o 
   8   4   6       59.60       54.49     13.24 o 
   9   4   6      160.39      122.94     21.47 o 
  10   4   6        0.17        0.00     17.54 o 
  11   4   6        1.30       10.38     21.00 o 
 -12   5   6       66.73       61.79     25.74 o 
 -11   5   6        2.31        0.00     20.09 o 
 -10   5   6       15.90       15.93     19.02 o 
  -9   5   6       17.65       12.81     17.91 o 
  -8   5   6      164.93      169.54     16.18 o 
  -7   5   6       15.22       15.35      9.27 o 
  -6   5   6       83.66       69.86      9.95 o 
  -5   5   6       14.41       18.54      7.54 o 
  -4   5   6        8.65        7.13      8.31 o 
  -3   5   6      186.55      168.30      9.02 o 
  -2   5   6       74.85      102.30     10.14 o 
  -1   5   6      922.26     1087.40     31.56 o 
   0   5   6      142.86      138.66     11.80 o 
   1   5   6      672.18      711.53     28.26 o 
   2   5   6       25.19       33.91      9.24 o 
   3   5   6      200.80      172.91     14.56 o 
   4   5   6        5.05        6.13      8.11 o 
   5   5   6      331.22      284.04     16.26 o 
   6   5   6       17.59        4.84      9.94 o 
   7   5   6      350.46      375.97     25.81 o 
   8   5   6      325.22      307.51     26.29 o 
   9   5   6        4.85       22.56     17.79 o 
  10   5   6       48.90       29.31     20.67 o 
  11   5   6        6.71        1.16     21.27 o 
 -12   6   6      100.47      123.61     25.55 o 
 -11   6   6        9.02        4.16     19.93 o 
 -10   6   6        7.92        5.14     17.53 o 
  -9   6   6       81.13       77.63     20.15 o 
  -8   6   6       14.38        9.44     12.32 o 
  -7   6   6       14.67       18.97     11.05 o 
  -6   6   6       79.54       61.45      9.99 o 
  -5   6   6       11.67       12.91      8.84 o 
  -4   6   6        9.80        0.78      6.42 o 
  -3   6   6     1058.83     1004.24     36.46 o 
  -2   6   6      892.97      859.68     38.96 o 
  -1   6   6     3291.08     3552.99    189.90 o 
   0   6   6      684.83      835.64     43.22 o 
   1   6   6      227.69      248.73     15.97 o 
   2   6   6        2.31        4.58      8.87 o 
   3   6   6      148.54      133.30     13.55 o 
   4   6   6      592.12      577.74     24.08 o 
   5   6   6       60.43       63.50     11.10 o 
   6   6   6      115.64      116.25     13.46 o 
   7   6   6       35.49       24.87     16.37 o 
   8   6   6        4.91        0.00     16.84 o 
   9   6   6       42.15       42.36     20.36 o 
  10   6   6       31.89       19.35     20.99 o 
  11   6   6        1.69        0.00     22.15 o 
 -12   7   6       78.74       50.75     25.02 o 
 -11   7   6      116.70      119.44     24.85 o 
 -10   7   6       25.65       26.24     19.81 o 
  -9   7   6      127.90      155.80     18.37 o 
  -8   7   6      126.63      125.12     15.82 o 
  -7   7   6        0.05        0.00     11.86 o 
  -6   7   6      295.33      350.71     24.25 o 
  -5   7   6      603.39      581.91     28.10 o 
  -4   7   6      505.01      571.41     49.87 o 
  -3   7   6     1210.49     1270.15     69.78 o 
  -2   7   6      675.81      786.33     69.14 o 
  -1   7   6      496.94      604.58     24.41 o 
   0   7   6      623.11      652.03     23.21 o 
   1   7   6     1471.97     1486.72     44.19 o 
   2   7   6      272.81      271.03     17.88 o 
   3   7   6       15.39       13.39     10.88 o 
   4   7   6      576.29      598.73     25.72 o 
   5   7   6      576.90      489.45     40.12 o 
   6   7   6      335.60      295.29     18.41 o 
   7   7   6        5.70       22.04     16.86 o 
   8   7   6       66.12       89.29     20.54 o 
   9   7   6       55.85       80.87     21.52 o 
  10   7   6       32.43       48.65     22.88 o 
 -11   8   6        6.67        0.00     20.68 o 
 -10   8   6        0.86        0.00     17.84 o 
  -9   8   6      194.28      207.49     21.01 o 
  -8   8   6       95.84       81.56     15.19 o 
  -7   8   6      138.87      151.64     16.59 o 
  -6   8   6      110.99      118.31     21.68 o 
  -5   8   6        5.28       23.79     11.24 o 
  -4   8   6      142.56      167.99     16.60 o 
  -3   8   6      611.47      656.50     41.99 o 
  -2   8   6     1619.82     1688.13     36.15 o 
  -1   8   6      959.09      999.17     29.15 o 
   0   8   6      471.46      550.86     22.77 o 
   1   8   6       13.06       34.08     11.15 o 
   2   8   6     2496.61     2445.85     47.03 o 
   3   8   6     3392.83     3529.97    104.54 o 
   4   8   6       91.91       83.25     13.94 o 
   5   8   6       14.20        4.85     12.70 o 
   6   8   6       11.94       12.24     17.16 o 
   7   8   6      479.86      419.15     34.72 o 
   8   8   6      525.85      556.81     43.00 o 
   9   8   6      122.16      155.01     29.57 o 
  10   8   6        5.72       26.56     28.32 o 
 -11   9   6       18.44       43.36     26.45 o 
 -10   9   6      112.28      153.60     28.28 o 
  -9   9   6      649.84      590.00     32.73 o 
  -8   9   6      134.38      117.57     19.31 o 
  -7   9   6       66.21       79.05     20.71 o 
  -6   9   6       77.67      124.09     25.17 o 
  -5   9   6     1570.04     1480.95    154.72 o 
  -4   9   6     4190.16     4212.76    213.38 o 
  -3   9   6     1755.06     1831.77     60.74 o 
  -2   9   6      198.17      166.88     15.11 o 
  -1   9   6       61.27       66.73     11.81 o 
   0   9   6      813.49      834.08     28.84 o 
   1   9   6     1477.24     1460.70     51.47 o 
   2   9   6      192.08      218.55     17.66 o 
   3   9   6      719.41      822.34     52.68 o 
   4   9   6       13.58       14.38     13.69 o 
   5   9   6       39.38       45.10     21.53 o 
   6   9   6      560.53      533.43     39.98 o 
   7   9   6      425.15      420.99     38.52 o 
   8   9   6      112.01      103.96     28.92 o 
   9   9   6       39.41       56.43     27.70 o 
  10   9   6      282.76      290.59     40.37 o 
 -11  10   6       14.14        3.49     25.91 o 
 -10  10   6        2.18       20.81     23.20 o 
  -9  10   6        8.13       15.65     18.65 o 
  -8  10   6      323.81      292.90     45.00 o 
  -7  10   6     1206.63     1335.62    194.37 o 
  -6  10   6     1607.32     1660.14    177.44 o 
  -5  10   6      562.03      678.40    122.53 o 
  -4  10   6      532.73      569.33     48.02 o 
  -3  10   6     1052.77     1080.67     63.35 o 
  -2  10   6     2411.98     2523.74     74.80 o 
  -1  10   6     1496.85     1527.43     63.29 o 
   0  10   6      683.03      771.23     29.52 o 
   1  10   6      109.35      109.06     15.87 o 
   2  10   6     1481.62     1620.70     42.27 o 
   3  10   6       82.87      111.88     16.76 o 
   4  10   6      400.58      455.99     33.35 o 
   5  10   6     1252.02     1254.30    196.71 o 
   6  10   6       12.22       15.30     21.34 o 
   7  10   6      227.85      284.87     33.59 o 
   8  10   6      343.80      372.38     40.15 o 
   9  10   6      276.74      311.02     39.18 o 
 -10  11   6      129.58      173.43     29.27 o 
  -9  11   6      285.54      255.27     27.17 o 
  -8  11   6       11.09       25.44     23.66 o 
  -7  11   6        3.58        0.00     23.53 o 
  -6  11   6       40.62       53.47     32.41 o 
  -5  11   6      732.40      765.31     88.22 o 
  -4  11   6     3276.81     3155.63    264.66 o 
  -3  11   6     1924.42     2175.80    105.95 o 
  -2  11   6       16.64        0.22     10.77 o 
  -1  11   6      761.72      778.40     37.97 o 
   0  11   6     2151.06     2429.54    118.22 o 
   1  11   6     1082.54     1150.20     36.80 o 
   2  11   6      204.33      229.70     21.14 o 
   3  11   6      330.80      336.83     24.03 o 
   4  11   6      229.65      266.94     32.10 o 
   5  11   6      441.59      551.51     45.67 o 
   6  11   6      300.75      289.04     35.24 o 
   7  11   6      111.67       85.03     28.61 o 
   8  11   6       11.36        1.83     27.46 o 
   9  11   6       25.38       17.93     27.17 o 
 -10  12   6        3.03        0.00     18.13 o 
  -9  12   6      111.09      104.86     30.48 o 
  -8  12   6      199.72      199.14     31.58 o 
  -7  12   6      152.86      234.22     43.55 o 
  -6  12   6       40.47       38.73     23.86 o 
  -5  12   6      408.69      535.07     52.80 o 
  -4  12   6      392.38      368.86     78.98 o 
  -3  12   6      333.94      313.70     23.29 o 
  -2  12   6      486.05      505.48     30.52 o 
  -1  12   6      181.28      191.38     18.16 o 
   0  12   6      227.32      250.59     20.27 o 
   1  12   6     1611.15     1630.39     65.14 o 
   2  12   6     1072.33     1249.13     87.43 o 
   3  12   6      439.02      504.26     29.00 o 
   4  12   6      676.60      752.84     46.22 o 
   5  12   6      147.99      124.98     30.18 o 
   6  12   6       34.05       25.90     24.93 o 
   7  12   6      227.08      240.05     36.80 o 
   8  12   6      302.88      368.64     43.07 o 
  -9  13   6        5.84        0.00     27.22 o 
  -8  13   6       49.48       64.37     29.96 o 
  -7  13   6        8.07        0.00     25.11 o 
  -6  13   6       35.57       54.83     26.44 o 
  -5  13   6       67.63       77.12     26.76 o 
  -4  13   6       30.92        3.88     22.01 o 
  -3  13   6      585.29      544.69     40.01 o 
  -2  13   6        0.50        6.19     13.03 o 
  -1  13   6      895.41      913.68     47.98 o 
   0  13   6      765.95      939.33     36.23 o 
   1  13   6        6.79        0.00     16.57 o 
   2  13   6        1.90        3.05     16.50 o 
   3  13   6        0.30       29.39     25.31 o 
   4  13   6      382.14      353.28     36.69 o 
   5  13   6      554.02      537.03     45.41 o 
   6  13   6      298.23      281.73     38.12 o 
   7  13   6      207.72      200.60     36.34 o 
   8  13   6        4.53       22.61     30.31 o 
  -9  14   6        0.42       17.47     28.29 o 
  -8  14   6        3.27       23.22     26.92 o 
  -7  14   6       55.45       54.95     30.04 o 
  -6  14   6       21.44       32.15     26.23 o 
  -5  14   6       59.76       54.61     25.25 o 
  -4  14   6      108.38      110.44     26.86 o 
  -3  14   6       11.99       17.27     16.92 o 
  -2  14   6      164.19      147.38     20.98 o 
  -1  14   6      250.02      268.37     20.06 o 
   0  14   6       25.30       20.77     17.60 o 
   1  14   6        3.19       11.05     16.65 o 
   2  14   6       30.26        8.32     23.25 o 
   3  14   6        1.61        0.00     24.07 o 
   4  14   6       15.37       38.20     25.89 o 
   5  14   6       36.70       26.80     30.19 o 
   6  14   6        0.53        0.00     27.29 o 
   7  14   6       64.63       80.26     33.71 o 
  -8  15   6        4.10        9.92     31.27 o 
  -7  15   6        7.34       21.41     30.24 o 
  -6  15   6        2.60        0.00     23.63 o 
  -5  15   6        0.12        0.35     24.86 o 
  -4  15   6        1.00       15.26     24.25 o 
  -3  15   6        4.57        6.87     17.69 o 
  -2  15   6       21.16        9.04     16.77 o 
  -1  15   6       11.51        2.51     15.65 o 
   0  15   6        2.50        0.00     16.26 o 
   1  15   6        1.43        0.00     18.37 o 
   2  15   6        8.08        3.12     24.81 o 
   3  15   6       15.67       10.15     26.80 o 
   4  15   6        3.35       14.59     27.58 o 
   5  15   6        0.54        0.00     27.91 o 
   6  15   6        2.15       15.02     31.36 o 
  -7  16   6        0.38        0.00     30.59 o 
  -6  16   6        0.22        0.00     27.07 o 
  -5  16   6        0.21        0.00     29.74 o 
  -4  16   6       30.90       29.65     26.68 o 
  -3  16   6      138.79      115.68     28.80 o 
  -2  16   6        3.82       24.92     19.86 o 
  -1  16   6       36.22       33.81     19.21 o 
   0  16   6        0.14        5.00     17.98 o 
   1  16   6        0.44        0.00     24.02 o 
   2  16   6       94.91       94.07     30.28 o 
   3  16   6      141.66      130.91     32.56 o 
   4  16   6       70.50       73.04     29.70 o 
   5  16   6        9.61        3.14     29.31 o 
  -6  17   6       25.20       31.34     32.66 o 
  -5  17   6       80.39      139.46     45.45 o 
  -4  17   6       52.37       62.45     32.97 o 
  -3  17   6       28.36       42.88     27.70 o 
  -2  17   6        3.50        0.00     20.45 o 
  -1  17   6       32.99        8.65     19.16 o 
   0  17   6      156.62      133.26     41.66 o 
   1  17   6       90.21       88.72     33.64 o 
   2  17   6       67.66       84.05     30.47 o 
   3  17   6        4.09        0.00     29.69 o 
   4  17   6       10.77       17.52     30.99 o 
  -4  18   6        0.19        0.00     27.71 o 
  -3  18   6        5.13        0.00     26.58 o 
  -2  18   6      102.76      118.67     25.34 o 
  -1  18   6      174.60      174.51     25.79 o 
   0  18   6      130.30      122.07     29.87 o 
   1  18   6       40.58       34.33     28.03 o 
   2  18   6      479.99      501.77     66.95 o 
   3  18   6      228.92      276.21     41.93 o 
 -12   1   7        1.89       35.95     31.27 o 
 -11   1   7        4.90       15.30     26.38 o 
 -10   1   7       19.89       32.02     20.33 o 
  -9   1   7       82.10       81.14     15.44 o 
  -8   1   7       26.61       32.84     11.68 o 
  -7   1   7        1.40        9.06     11.22 o 
  -6   1   7       35.18       42.45     11.25 o 
  -5   1   7        1.86        1.31      6.52 o 
  -4   1   7       93.03      120.85      8.06 o 
  -3   1   7      344.88      441.94     16.94 o 
  -2   1   7      168.33      118.17     10.29 o 
  -1   1   7     2229.07     2714.43     45.35 o 
   0   1   7      193.75      153.27      7.52 o 
   1   1   7     3476.16     3771.48     93.45 o 
   2   1   7     1047.51      940.58     22.37 o 
   3   1   7      188.60      121.78     10.67 o 
   4   1   7      152.55      145.28     12.00 o 
   5   1   7       22.72       23.71      9.34 o 
   6   1   7        0.09        4.74     10.14 o 
   7   1   7       36.73       47.66     12.39 o 
   8   1   7      106.90       99.90     15.68 o 
   9   1   7       39.72       19.67     14.18 o 
  10   1   7        5.75        4.50     19.53 o 
  11   1   7        4.27        0.48     26.60 o 
 -12   2   7        0.12        0.00     31.06 o 
 -11   2   7       12.83       12.34     20.23 o 
 -10   2   7       27.19       23.56     20.58 o 
  -9   2   7        4.61        0.00     13.68 o 
  -8   2   7      168.90      133.58     15.54 o 
  -7   2   7        1.46        0.00     10.43 o 
  -6   2   7      217.04      209.19     15.06 o 
  -5   2   7      785.97      693.38     18.50 o 
  -4   2   7        3.02       10.05      6.55 o 
  -3   2   7      303.14      330.27     18.81 o 
  -2   2   7        2.09        0.00      5.50 o 
  -1   2   7     3709.02     3778.89    113.29 o 
   0   2   7     3070.44     3359.62     39.96 o 
   1   2   7      265.14      227.68      9.75 o 
   2   2   7     1493.69     1407.58     47.67 o 
   3   2   7       10.35       30.92      8.48 o 
   4   2   7      228.50      258.69     14.76 o 
   5   2   7     1284.89     1185.25     64.09 o 
   6   2   7      781.99      739.03     25.31 o 
   7   2   7       88.15       72.56     12.89 o 
   8   2   7        0.49        0.00     11.74 o 
   9   2   7        8.86        3.32     13.14 o 
  10   2   7       10.41        0.00     19.74 o 
  11   2   7       39.90       53.45     23.40 o 
 -12   3   7       16.92       49.64     23.90 o 
 -11   3   7        4.96        0.00     18.10 o 
 -10   3   7        7.11        0.00     18.25 o 
  -9   3   7        2.44        1.61     17.82 o 
  -8   3   7      350.12      346.20     21.20 o 
  -7   3   7      258.64      306.53     18.58 o 
  -6   3   7        2.04        8.23      8.05 o 
  -5   3   7        1.86        0.00      9.13 o 
  -4   3   7     1784.44     1970.74     80.33 o 
  -3   3   7     6259.52     6319.49    240.81 o 
  -2   3   7     4324.79     3808.58    144.26 o 
  -1   3   7     2034.89     1844.32     41.47 o 
   0   3   7       49.43       48.84      7.39 o 
   1   3   7     1660.65     1845.10     47.55 o 
   2   3   7     3343.73     3250.96    107.33 o 
   3   3   7     3018.60     2795.31     81.13 o 
   4   3   7      962.99      874.11     25.02 o 
   5   3   7      908.89      918.16     23.88 o 
   6   3   7       35.68       36.41     11.31 o 
   7   3   7      623.24      604.29     28.11 o 
   8   3   7      111.98      117.17     15.64 o 
   9   3   7      208.08      211.50     24.87 o 
  10   3   7      142.17      129.34     22.93 o 
 -12   4   7       69.88       14.82     24.78 o 
 -11   4   7       78.88       98.15     22.62 o 
 -10   4   7      284.53      309.22     29.78 o 
  -9   4   7      308.40      302.99     27.57 o 
  -8   4   7       17.21       20.65     17.70 o 
  -7   4   7      107.42      129.70     14.68 o 
  -6   4   7      293.32      265.49     13.85 o 
  -5   4   7     2466.43     2431.49     74.48 o 
  -4   4   7     2518.19     2595.27     64.48 o 
  -3   4   7     1347.28     1582.65     70.11 o 
  -2   4   7        0.81       10.95      6.08 o 
  -1   4   7      585.07      496.89     18.42 o 
   0   4   7      187.17      134.00     12.10 o 
   1   4   7      914.00      717.71     23.73 o 
   2   4   7     2372.95     2372.68     37.60 o 
   3   4   7        2.11        5.66      8.12 o 
   4   4   7      276.06      267.12     15.54 o 
   5   4   7     1076.39      987.35     27.57 o 
   6   4   7     1515.60     1478.51     51.29 o 
   7   4   7      293.72      272.85     18.68 o 
   8   4   7        1.62       13.64     13.07 o 
   9   4   7        0.85        0.00     17.68 o 
  10   4   7       85.77       91.61     23.25 o 
 -12   5   7      301.55      289.30     32.71 o 
 -11   5   7       50.76       53.11     21.51 o 
 -10   5   7        9.51       15.85     20.30 o 
  -9   5   7      195.66      164.80     24.71 o 
  -8   5   7      183.64      215.50     22.60 o 
  -7   5   7      229.41      257.34     15.13 o 
  -6   5   7      378.79      281.54     14.88 o 
  -5   5   7      100.87      120.96     10.66 o 
  -4   5   7        2.05        0.15      7.91 o 
  -3   5   7     2787.95     2619.46     92.16 o 
  -2   5   7     9447.08     9639.88    372.97 o 
  -1   5   7     1642.99     1597.02     32.67 o 
   0   5   7       80.21       79.45     11.11 o 
   1   5   7      950.79      753.55     42.35 o 
   2   5   7     4143.12     4036.59     58.16 o 
   3   5   7     3588.66     3344.07     53.84 o 
   4   5   7     1417.05     1304.96     31.14 o 
   5   5   7      254.74      198.69     15.49 o 
   6   5   7      112.93      101.83     13.97 o 
   7   5   7      198.77      201.04     16.68 o 
   8   5   7       57.84       48.49     18.42 o 
   9   5   7       33.41        6.11     18.83 o 
  10   5   7       19.06       24.19     21.66 o 
 -12   6   7      218.82      215.34     35.16 o 
 -11   6   7      185.47      185.05     25.85 o 
 -10   6   7       68.57       67.25     22.40 o 
  -9   6   7      491.75      423.32     31.67 o 
  -8   6   7      214.93      170.17     20.84 o 
  -7   6   7       48.53       61.68     13.25 o 
  -6   6   7      473.61      438.36     20.13 o 
  -5   6   7      679.31      803.58     23.30 o 
  -4   6   7      755.46      736.11     55.63 o 
  -3   6   7     1065.77     1202.63     47.30 o 
  -2   6   7      382.60      383.76     17.74 o 
  -1   6   7     1513.62     1673.66     67.93 o 
   0   6   7     1864.33     1804.84     73.22 o 
   1   6   7     1708.63     1989.50    100.80 o 
   2   6   7     2085.46     2056.05     43.90 o 
   3   6   7      920.43      840.01     51.12 o 
   4   6   7      142.25      121.14     14.57 o 
   5   6   7     2129.46     2224.75     42.52 o 
   6   6   7      564.11      515.34     26.00 o 
   7   6   7       26.43        7.93     15.80 o 
   8   6   7      239.79      242.38     26.38 o 
   9   6   7      245.36      245.29     27.19 o 
  10   6   7      169.05      197.02     27.33 o 
 -11   7   7        0.44        8.42     19.14 o 
 -10   7   7       16.03       15.47     21.52 o 
  -9   7   7       90.46      121.39     23.53 o 
  -8   7   7       33.69       28.10     16.98 o 
  -7   7   7      381.38      378.66     21.42 o 
  -6   7   7       59.25       35.07     12.55 o 
  -5   7   7      111.77      112.11     13.08 o 
  -4   7   7      718.09      784.13     53.94 o 
  -3   7   7     4548.86     4531.64    293.65 o 
  -2   7   7     2924.02     2881.39    173.96 o 
  -1   7   7     1463.10     1334.45     54.82 o 
   0   7   7      105.23      130.57     14.32 o 
   1   7   7      728.27      768.88     27.44 o 
   2   7   7     1838.30     1968.14     95.34 o 
   3   7   7     1519.18     1355.84     36.74 o 
   4   7   7      104.59      139.08     15.59 o 
   5   7   7        1.23        0.00     12.12 o 
   6   7   7      184.14      138.14     16.82 o 
   7   7   7      236.26      223.43     30.07 o 
   8   7   7      747.71      763.57     38.95 o 
   9   7   7       58.35       89.84     23.45 o 
  10   7   7        0.40        0.00     21.67 o 
 -11   8   7        0.83        6.97     20.82 o 
 -10   8   7       20.67        4.74     21.33 o 
  -9   8   7      293.91      253.21     27.20 o 
  -8   8   7      112.88       97.24     16.91 o 
  -7   8   7      204.90      218.38     18.32 o 
  -6   8   7      438.51      436.19     54.13 o 
  -5   8   7      320.28      385.57     22.16 o 
  -4   8   7      348.41      343.82     21.21 o 
  -3   8   7       90.46       81.55     11.04 o 
  -2   8   7      289.40      280.04     18.85 o 
  -1   8   7      518.18      561.62     23.67 o 
   0   8   7      630.67      692.32     32.22 o 
   1   8   7      813.02      776.71     37.42 o 
   2   8   7      572.60      577.18     28.94 o 
   3   8   7       21.89       15.40     12.64 o 
   4   8   7      179.20      124.30     16.08 o 
   5   8   7        6.41        8.70     13.89 o 
   6   8   7      820.17      860.42     45.67 o 
   7   8   7      320.16      277.13     32.69 o 
   8   8   7       12.58        0.00     23.64 o 
   9   8   7      160.66      169.47     31.25 o 
 -11   9   7        3.90       10.33     21.90 o 
 -10   9   7        0.03        0.00     20.90 o 
  -9   9   7       13.67        0.00     18.06 o 
  -8   9   7        1.04        0.00     16.93 o 
  -7   9   7      485.24      451.60     34.40 o 
  -6   9   7      253.89      216.38     41.66 o 
  -5   9   7      121.02      124.47     23.80 o 
  -4   9   7       28.90       18.70     16.15 o 
  -3   9   7       57.58       85.46     11.73 o 
  -2   9   7      283.14      255.01     18.19 o 
  -1   9   7      244.01      298.54     18.99 o 
   0   9   7       19.22       14.34     11.98 o 
   1   9   7        2.69        5.38     12.19 o 
   2   9   7       52.23       51.61     13.83 o 
   3   9   7       17.52       19.57     13.62 o 
   4   9   7        1.50        4.70     13.74 o 
   5   9   7        4.25        3.47     13.90 o 
   6   9   7        8.99       16.93     34.53 o 
   7   9   7       89.43       91.32     27.28 o 
   8   9   7        2.76        0.00     21.71 o 
   9   9   7       83.53       91.08     29.60 o 
 -10  10   7        0.16        0.00     25.12 o 
  -9  10   7       36.72       18.77     22.11 o 
  -8  10   7        4.34        6.97     18.02 o 
  -7  10   7       15.78       17.93     20.24 o 
  -6  10   7       29.88        0.00     20.00 o 
  -5  10   7       99.44       76.24     22.35 o 
  -4  10   7      839.92      864.95     32.84 o 
  -3  10   7       24.58       33.62     11.62 o 
  -2  10   7      250.19      238.22     18.05 o 
  -1  10   7       50.01       58.18     14.05 o 
   0  10   7        2.65       13.29     12.72 o 
   1  10   7      766.48      769.45     31.09 o 
   2  10   7      610.46      629.12     49.94 o 
   3  10   7      227.25      230.63     20.82 o 
   4  10   7       45.20       37.32     15.14 o 
   5  10   7       77.53       54.53     24.32 o 
   6  10   7        7.13        0.00     23.61 o 
   7  10   7       20.61       26.93     27.40 o 
   8  10   7       10.60        8.35     24.79 o 
   9  10   7        4.48       27.39     26.77 o 
 -10  11   7        3.44       24.42     26.07 o 
  -9  11   7       15.04        0.00     24.30 o 
  -8  11   7      143.78      210.31     47.45 o 
  -7  11   7      504.05      498.24     70.84 o 
  -6  11   7       90.90      121.09     35.31 o 
  -5  11   7        0.13       13.70     22.42 o 
  -4  11   7        0.65       12.76     22.15 o 
  -3  11   7       43.67       26.84     14.87 o 
  -2  11   7      182.16      168.27     17.70 o 
  -1  11   7       30.46       31.61     14.14 o 
   0  11   7      284.18      338.63     23.22 o 
   1  11   7      221.88      230.50     20.93 o 
   2  11   7      253.04      260.63     21.70 o 
   3  11   7       96.79      128.61     18.68 o 
   4  11   7       70.64       38.08     23.44 o 
   5  11   7      141.90      139.04     27.12 o 
   6  11   7        8.60       31.85     26.19 o 
   7  11   7       98.77      107.48     30.79 o 
   8  11   7       23.93       25.23     38.99 o 
  -9  12   7      159.16      132.13     24.13 o 
  -8  12   7      459.54      424.50     42.69 o 
  -7  12   7       51.59       52.67     25.47 o 
  -6  12   7        1.09        0.00     23.08 o 
  -5  12   7       28.03       10.21     22.66 o 
  -4  12   7      250.73      260.66     31.68 o 
  -3  12   7      295.55      329.02     32.31 o 
  -2  12   7       48.69       42.84     13.02 o 
  -1  12   7      302.26      272.26     25.26 o 
   0  12   7       61.61       79.51     17.24 o 
   1  12   7      495.06      500.27     28.32 o 
   2  12   7      275.60      333.64     25.42 o 
   3  12   7        4.99        2.42     16.36 o 
   4  12   7        5.41        0.00     25.13 o 
   5  12   7        1.40        0.00     23.61 o 
   6  12   7       13.60        9.42     26.39 o 
   7  12   7        3.21        0.00     23.92 o 
   8  12   7       14.46       24.35     30.19 o 
  -9  13   7       95.42      123.77     25.29 o 
  -8  13   7      125.18      159.00     35.60 o 
  -7  13   7       12.17       29.55     27.49 o 
  -6  13   7        8.62        0.00     25.40 o 
  -5  13   7        9.76        6.10     30.30 o 
  -4  13   7       91.72      120.28     27.68 o 
  -3  13   7      557.41      566.61     47.12 o 
  -2  13   7     1019.16     1043.57     34.60 o 
  -1  13   7      247.09      297.53     23.56 o 
   0  13   7      415.04      376.09     26.22 o 
   1  13   7       52.20       74.49     19.09 o 
   2  13   7     1238.13     1380.61     48.24 o 
   3  13   7      896.86     1033.76    119.08 o 
   4  13   7      237.90      245.89     35.71 o 
   5  13   7        0.25        0.00     24.73 o 
   6  13   7       52.49       96.68     30.89 o 
   7  13   7       90.48      105.11     33.83 o 
  -8  14   7       29.07       75.28     30.40 o 
  -7  14   7       48.78       57.76     31.65 o 
  -6  14   7      221.12      246.45     48.79 o 
  -5  14   7       58.84       91.29     36.42 o 
  -4  14   7       71.77       65.99     26.71 o 
  -3  14   7      163.54      206.97     30.48 o 
  -2  14   7      234.85      235.22     23.60 o 
  -1  14   7      497.28      528.17     29.90 o 
   0  14   7     1310.50     1474.18     46.92 o 
   1  14   7     1765.24     1971.27     86.93 o 
   2  14   7      335.35      390.54    101.03 o 
   3  14   7        5.39        0.00     24.93 o 
   4  14   7      386.94      394.55     41.20 o 
   5  14   7      239.44      314.90     40.04 o 
   6  14   7       82.66      111.07     33.00 o 
  -7  15   7      154.55      160.87     51.91 o 
  -6  15   7       60.87       88.26     30.63 o 
  -5  15   7       32.90       34.63     26.82 o 
  -4  15   7      524.68      512.91     42.69 o 
  -3  15   7      544.47      608.07     46.36 o 
  -2  15   7      127.50      147.62     28.72 o 
  -1  15   7      196.14      223.83     20.86 o 
   0  15   7      217.54      262.07     26.02 o 
   1  15   7       38.96       42.72     21.56 o 
   2  15   7      830.31     1006.28    169.42 o 
   3  15   7     1229.40     1192.71     97.69 o 
   4  15   7      559.07      577.73     48.14 o 
   5  15   7        6.13        0.00     28.42 o 
   6  15   7       33.79        0.30     32.30 o 
  -6  16   7      210.43      247.56     38.72 o 
  -5  16   7      285.53      338.41     87.89 o 
  -4  16   7       66.20       62.42     27.70 o 
  -3  16   7        3.66       17.37     28.03 o 
  -2  16   7        0.71        9.55     22.37 o 
  -1  16   7      177.85      181.56     24.17 o 
   0  16   7     1024.95     1104.03     64.05 o 
   1  16   7      472.26      502.20     42.13 o 
   2  16   7      150.00      171.76     33.77 o 
   3  16   7        1.22        0.00     26.77 o 
   4  16   7       34.20       46.24     31.35 o 
   5  16   7       77.98       90.14     33.72 o 
  -5  17   7        6.18        2.20     29.09 o 
  -4  17   7       47.45       19.48     28.52 o 
  -3  17   7      109.90      143.36     34.10 o 
  -2  17   7      201.25      241.49     46.78 o 
  -1  17   7      192.20      191.46     25.66 o 
   0  17   7       90.13      116.74     40.55 o 
   1  17   7       33.26       24.92     29.75 o 
   2  17   7      478.72      508.33     47.92 o 
   3  17   7      231.06      259.66     40.57 o 
  -3  18   7       18.81       36.61     29.91 o 
  -2  18   7       23.88       35.10     29.59 o 
  -1  18   7      111.48       97.64     30.00 o 
   0  18   7      170.13      143.44     32.83 o 
   1  18   7      132.16      235.92     55.03 o 
 -12   0   8        7.27        2.45     45.67 o 
 -11   0   8        3.87        6.02     41.66 o 
 -10   0   8       32.40       45.99     22.75 o 
  -9   0   8      240.68      208.72     27.55 o 
  -8   0   8      926.62      840.63     64.27 o 
  -7   0   8      731.70      687.40    136.45 o 
  -6   0   8      174.34      147.25     20.77 o 
  -5   0   8       53.45       73.76     16.20 o 
  -4   0   8     2079.50     1763.46     82.65 o 
  -3   0   8     2284.81     2289.67     53.40 o 
  -2   0   8     4589.26     5447.62    106.04 o 
  -1   0   8     2874.31     2514.37    125.99 o 
   0   0   8        4.47        0.00      7.92 o 
   1   0   8      744.36      866.88     23.80 o 
   2   0   8     4751.56     4479.30     73.86 o 
   3   0   8     2439.78     2461.02    130.88 o 
   4   0   8      683.00      622.91     34.64 o 
   5   0   8        3.65        0.00     14.65 o 
   6   0   8       13.08        4.56     16.39 o 
   7   0   8      728.61      762.57     40.12 o 
   8   0   8     1171.66     1184.89     72.18 o 
   9   0   8      174.49      167.38     25.69 o 
  10   0   8        7.43        0.00     24.19 o 
 -12   1   8       15.35       47.61     40.77 o 
 -11   1   8       45.09      130.42     35.50 o 
 -10   1   8       64.53       70.42     23.07 o 
  -9   1   8      332.36      290.29     21.72 o 
  -8   1   8       75.75       61.16     14.55 o 
  -7   1   8      680.96      675.42     39.04 o 
  -6   1   8      773.80      740.33     43.92 o 
  -5   1   8      857.74      734.60     33.63 o 
  -4   1   8     1072.02     1079.45     19.88 o 
  -3   1   8      591.13      585.77     24.73 o 
  -2   1   8        6.71       12.35      8.70 o 
  -1   1   8     1458.18     1425.90     44.21 o 
   0   1   8     3191.55     3237.68     61.16 o 
   1   1   8      379.21      276.75     11.10 o 
   2   1   8       26.87       27.09      8.75 o 
   3   1   8     1281.67     1179.85     41.48 o 
   4   1   8     1312.94     1199.08     35.98 o 
   5   1   8     1396.47     1301.17     32.99 o 
   6   1   8     2137.65     1908.78     40.46 o 
   7   1   8      196.41      181.02     16.71 o 
   8   1   8        0.83        0.00     12.40 o 
   9   1   8       75.17       89.86     16.77 o 
  10   1   8       82.99      102.60     22.38 o 
 -12   2   8        2.23       25.57     33.51 o 
 -11   2   8       11.61        0.66     21.64 o 
 -10   2   8        6.04        9.05     20.44 o 
  -9   2   8      168.85      167.08     18.57 o 
  -8   2   8      541.32      580.62     25.95 o 
  -7   2   8     1409.08     1374.61     89.94 o 
  -6   2   8      335.47      327.01     19.01 o 
  -5   2   8       20.12       20.53     10.72 o 
  -4   2   8      469.10      532.59     28.43 o 
  -3   2   8     1528.49     1418.45     81.80 o 
  -2   2   8      504.13      457.40     15.17 o 
  -1   2   8      457.06      534.62     21.65 o 
   0   2   8       42.79       32.05      7.12 o 
   1   2   8      780.25      738.07     25.44 o 
   2   2   8     3458.89     3010.16     60.74 o 
   3   2   8     4103.27     3824.98    145.28 o 
   4   2   8     1123.37      994.97     27.87 o 
   5   2   8        1.22        2.98     10.58 o 
   6   2   8      188.70      140.54     13.72 o 
   7   2   8       37.21       42.61     12.53 o 
   8   2   8       87.07       98.18     16.06 o 
   9   2   8       16.70       19.52     15.37 o 
  10   2   8       46.09       27.09     21.62 o 
 -12   3   8       12.01       10.84     31.09 o 
 -11   3   8       90.90      124.21     26.43 o 
 -10   3   8      236.96      220.66     28.33 o 
  -9   3   8       35.39       38.77     20.48 o 
  -8   3   8        0.04        0.00     11.91 o 
  -7   3   8        0.64        0.00     11.79 o 
  -6   3   8      135.04      150.56     15.56 o 
  -5   3   8      307.29      268.35     14.65 o 
  -4   3   8       90.62       86.26      9.54 o 
  -3   3   8      267.01      253.97     15.06 o 
  -2   3   8     1091.42     1117.23     37.63 o 
  -1   3   8       75.36       81.98      7.87 o 
   0   3   8     2173.06     1957.74     46.49 o 
   1   3   8     1048.58     1119.12     33.73 o 
   2   3   8      139.89      115.35     11.52 o 
   3   3   8      662.57      590.73     21.31 o 
   4   3   8      710.95      649.27     34.89 o 
   5   3   8       13.81       12.06     11.03 o 
   6   3   8        1.88        0.00     10.24 o 
   7   3   8       26.94       21.91     12.58 o 
   8   3   8        0.32        2.11     13.34 o 
   9   3   8       10.63       20.63     17.55 o 
  10   3   8       81.98      107.74     23.79 o 
 -12   4   8      122.76       93.93     26.96 o 
 -11   4   8       10.61        0.00     22.80 o 
 -10   4   8        6.97        0.00     20.51 o 
  -9   4   8       59.22       40.95     20.28 o 
  -8   4   8       13.26       30.96     18.53 o 
  -7   4   8       88.36       84.48     14.58 o 
  -6   4   8        1.56        9.91     11.03 o 
  -5   4   8        5.39        2.24      8.22 o 
  -4   4   8     1348.38     1391.06     42.37 o 
  -3   4   8       65.07       97.26     12.56 o 
  -2   4   8      364.21      381.09     13.34 o 
  -1   4   8      233.88      218.91     12.19 o 
   0   4   8      553.11      552.12     22.48 o 
   1   4   8       80.46       89.32     12.10 o 
   2   4   8      765.51      703.08     26.01 o 
   3   4   8       59.74       49.06     10.91 o 
   4   4   8      211.06      215.15     18.28 o 
   5   4   8     1494.09     1335.57     52.16 o 
   6   4   8      344.03      324.42     19.14 o 
   7   4   8       34.02       23.48     12.11 o 
   8   4   8      149.00      165.94     18.61 o 
   9   4   8      108.60      101.41     21.91 o 
  10   4   8       43.92       59.33     22.72 o 
 -12   5   8       61.33       49.66     26.91 o 
 -11   5   8       16.60       18.46     20.83 o 
 -10   5   8        3.02        0.00     20.94 o 
  -9   5   8        5.37        0.00     20.49 o 
  -8   5   8        0.27        0.00     15.99 o 
  -7   5   8       46.93       51.43     13.85 o 
  -6   5   8       93.48      107.06     13.97 o 
  -5   5   8        0.10       12.31      9.03 o 
  -4   5   8      416.81      429.14     23.98 o 
  -3   5   8      541.32      538.07     23.46 o 
  -2   5   8      457.10      468.03     16.85 o 
  -1   5   8       10.72       14.42      9.14 o 
   0   5   8       25.11       41.63     13.82 o 
   1   5   8       66.73       52.10     11.78 o 
   2   5   8        5.66        0.00      9.79 o 
   3   5   8       44.95       47.37     17.50 o 
   4   5   8      300.43      319.65     18.44 o 
   5   5   8      311.18      322.53     18.71 o 
   6   5   8      122.01      106.89     14.95 o 
   7   5   8       81.17       69.93     13.90 o 
   8   5   8       64.59       67.54     19.21 o 
   9   5   8        5.32        4.79     20.35 o 
  10   5   8       29.73       31.13     21.68 o 
 -11   6   8        2.23        0.00     25.89 o 
 -10   6   8       18.29       19.77     22.07 o 
  -9   6   8        2.39       24.93     20.03 o 
  -8   6   8       63.79       41.07     17.41 o 
  -7   6   8       84.39      100.80     20.64 o 
  -6   6   8      102.78       85.52     11.62 o 
  -5   6   8       10.17       15.18      9.80 o 
  -4   6   8       24.50       48.26     10.13 o 
  -3   6   8        7.93       11.47     11.36 o 
  -2   6   8      174.09      147.17     13.83 o 
  -1   6   8       13.24       18.77      9.70 o 
   0   6   8        0.09        5.32     10.23 o 
   1   6   8        4.46        0.49     10.63 o 
   2   6   8      228.53      221.18     17.58 o 
   3   6   8      519.99      494.64     25.01 o 
   4   6   8        8.51        3.73     12.48 o 
   5   6   8       74.54       77.62     13.54 o 
   6   6   8       58.26       55.17     13.16 o 
   7   6   8       34.24       25.12     17.74 o 
   8   6   8       67.34       49.21     18.36 o 
   9   6   8        2.97       18.60     21.16 o 
 -11   7   8       11.39       24.85     24.05 o 
 -10   7   8        5.57       12.63     22.12 o 
  -9   7   8       19.85       36.01     21.11 o 
  -8   7   8        0.13        1.09     16.49 o 
  -7   7   8       11.58        1.65     17.10 o 
  -6   7   8      129.03      150.65     16.65 o 
  -5   7   8      213.93      215.07     14.51 o 
  -4   7   8      287.58      230.80     18.60 o 
  -3   7   8      565.62      567.85     31.86 o 
  -2   7   8       88.25       98.49     12.91 o 
  -1   7   8      161.73      136.80     14.42 o 
   0   7   8      463.53      457.04     21.99 o 
   1   7   8      145.57      144.53     16.23 o 
   2   7   8       21.48       10.50     12.05 o 
   3   7   8      198.31      194.76     22.62 o 
   4   7   8     1546.21     1550.12     42.22 o 
   5   7   8      690.95      619.26     42.15 o 
   6   7   8       13.63        0.00     14.76 o 
   7   7   8        5.83        0.89     22.22 o 
   8   7   8       50.94       31.53     20.11 o 
   9   7   8       53.43       73.02     22.56 o 
 -11   8   8        2.94        0.65     22.20 o 
 -10   8   8       55.49       65.52     24.52 o 
  -9   8   8      173.25      208.68     28.00 o 
  -8   8   8      524.55      501.62     32.59 o 
  -7   8   8      473.29      492.66     30.68 o 
  -6   8   8      225.29      206.15     18.18 o 
  -5   8   8       19.89       14.77     14.24 o 
  -4   8   8      219.47      221.96     18.94 o 
  -3   8   8      681.42      787.76     36.76 o 
  -2   8   8     1114.23     1072.03     63.23 o 
  -1   8   8      515.63      594.48     25.08 o 
   0   8   8       74.31       59.13     13.73 o 
   1   8   8      637.72      572.17     49.74 o 
   2   8   8     2484.47     2473.05    112.21 o 
   3   8   8     1086.34     1131.09     54.57 o 
   4   8   8      377.93      344.10     23.22 o 
   5   8   8       73.97       73.20     16.25 o 
   6   8   8       44.06       65.31     24.18 o 
   7   8   8      473.54      501.67     39.82 o 
   8   8   8      268.85      310.18     37.17 o 
   9   8   8       53.12       86.38     28.08 o 
 -10   9   8      189.55      203.40     27.92 o 
  -9   9   8       92.32       64.21     22.15 o 
  -8   9   8      217.72      173.74     27.37 o 
  -7   9   8        0.40       12.13     17.62 o 
  -6   9   8      477.69      589.28     86.10 o 
  -5   9   8      781.12      892.10     47.12 o 
  -4   9   8      349.96      358.10     22.94 o 
  -3   9   8       62.93       60.32     15.10 o 
  -2   9   8        1.32        0.00     11.25 o 
  -1   9   8     1080.51     1175.40     35.09 o 
   0   9   8     2159.76     2351.40     50.53 o 
   1   9   8       25.56       27.05     13.23 o 
   2   9   8       88.75       91.29     16.28 o 
   3   9   8       30.02       47.21     15.31 o 
   4   9   8      228.60      226.91     20.80 o 
   5   9   8      473.43      460.02     27.14 o 
   6   9   8      669.02      652.65     59.93 o 
   7   9   8      121.29       96.20     28.43 o 
   8   9   8       17.29       31.63     26.71 o 
 -10  10   8       14.76        0.00     24.81 o 
  -9  10   8        3.71        0.00     24.33 o 
  -8  10   8      287.83      253.62     30.12 o 
  -7  10   8      907.61      831.46     66.12 o 
  -6  10   8      294.62      343.97     38.54 o 
  -5  10   8        0.14        5.95     21.18 o 
  -4  10   8      278.75      249.86     22.12 o 
  -3  10   8     1322.27     1642.18    122.17 o 
  -2  10   8     1293.22     1343.65     81.77 o 
  -1  10   8       64.55       60.82     15.32 o 
   0  10   8      542.38      507.65     25.91 o 
   1  10   8       42.41       20.94     14.74 o 
   2  10   8        7.57       31.60     15.02 o 
   3  10   8      784.95      809.76     33.99 o 
   4  10   8      482.48      523.06     29.32 o 
   5  10   8        7.17        0.00     21.03 o 
   6  10   8      163.54      157.77     29.18 o 
   7  10   8      347.80      393.16     45.45 o 
   8  10   8      382.53      431.47     44.10 o 
  -9  11   8       21.91        0.00     24.42 o 
  -8  11   8      243.36      161.21     30.17 o 
  -7  11   8       11.68       10.47     23.08 o 
  -6  11   8      306.31      270.77     31.23 o 
  -5  11   8      902.16     1103.14     66.28 o 
  -4  11   8      356.72      330.31     33.41 o 
  -3  11   8      255.68      242.98     21.63 o 
  -2  11   8       32.70       32.98     18.02 o 
  -1  11   8      635.66      684.69     29.77 o 
   0  11   8        6.80       10.86     14.95 o 
   1  11   8        6.44       15.97     15.09 o 
   2  11   8      124.23      140.82     20.62 o 
   3  11   8      143.96      191.95     22.06 o 
   4  11   8      629.02      654.19     58.59 o 
   5  11   8      690.07      739.76     48.02 o 
   6  11   8      529.02      529.59     46.70 o 
   7  11   8       99.03      102.43     30.08 o 
   8  11   8        3.15       52.14     29.87 o 
  -9  12   8      179.67      146.13     30.43 o 
  -8  12   8        1.22        0.00     24.11 o 
  -7  12   8        4.03        0.00     22.76 o 
  -6  12   8      121.12      168.08     29.37 o 
  -5  12   8        0.22       15.23     20.68 o 
  -4  12   8      368.67      344.18     39.65 o 
  -3  12   8     1544.98     1623.46    121.86 o 
  -2  12   8     1082.80     1198.61     50.16 o 
  -1  12   8      112.23      115.96     17.92 o 
   0  12   8       49.50       58.26     18.14 o 
   1  12   8        6.64        0.00     15.46 o 
   2  12   8      421.84      495.64     30.28 o 
   3  12   8      380.45      474.79     31.09 o 
   4  12   8      447.23      469.29     53.36 o 
   5  12   8        1.57       17.06     29.46 o 
   6  12   8      140.17      148.13     31.84 o 
   7  12   8      174.77      197.44     35.48 o 
  -8  13   8       19.16        0.00     25.68 o 
  -7  13   8       56.95       95.16     30.95 o 
  -6  13   8       98.50      125.47     30.80 o 
  -5  13   8      223.94      270.98     44.67 o 
  -4  13   8      178.73      195.61     31.16 o 
  -3  13   8       93.48       66.27     26.52 o 
  -2  13   8      499.07      443.65     40.19 o 
  -1  13   8      538.58      584.84     31.12 o 
   0  13   8      452.91      539.79     30.82 o 
   1  13   8      873.24     1045.69     64.47 o 
   2  13   8       66.88       50.87     20.52 o 
   3  13   8        0.08       10.51     21.77 o 
   4  13   8       44.70       77.24     29.21 o 
   5  13   8      262.21      217.63     36.12 o 
   6  13   8      214.88      202.45     36.94 o 
  -7  14   8       15.83       11.08     27.86 o 
  -6  14   8       23.07       18.49     25.28 o 
  -5  14   8       36.36       17.37     26.92 o 
  -4  14   8        3.39        0.00     25.12 o 
  -3  14   8      210.62      228.49     32.32 o 
  -2  14   8        7.41       29.64     23.94 o 
  -1  14   8      153.24      160.20     22.22 o 
   0  14   8       23.97       24.29     18.95 o 
   1  14   8       30.38       38.18     22.28 o 
   2  14   8       56.71       45.24     26.85 o 
   3  14   8      163.67      208.43     34.87 o 
   4  14   8      201.55      255.88     39.20 o 
   5  14   8        1.38       19.43     29.60 o 
   6  14   8       32.46       56.75     32.50 o 
  -7  15   8       17.15        0.00     29.67 o 
  -6  15   8        0.01        0.00     29.11 o 
  -5  15   8        1.28        0.00     36.09 o 
  -4  15   8       17.14       36.13     27.57 o 
  -3  15   8        3.95        8.06     24.80 o 
  -2  15   8        1.35        0.00     22.01 o 
  -1  15   8       17.89       16.93     32.30 o 
   0  15   8       12.17        7.16     20.00 o 
   1  15   8       25.51        0.00     21.67 o 
   2  15   8        3.44       11.45     29.15 o 
   3  15   8       24.46       10.16     29.97 o 
   4  15   8       41.98       46.12     41.21 o 
   5  15   8        7.86       21.91     30.03 o 
  -5  16   8       33.44       29.98     30.69 o 
  -4  16   8       60.57       49.01     46.12 o 
  -3  16   8      112.93      117.56     31.73 o 
  -2  16   8       77.08       89.74     28.90 o 
  -1  16   8       20.45        2.24     23.07 o 
   0  16   8        1.13        0.00     21.98 o 
   1  16   8       36.25       53.81     29.24 o 
   2  16   8       12.98       45.37     30.40 o 
   3  16   8       72.21       89.06     33.59 o 
  -4  17   8       20.44       52.13     41.21 o 
  -3  17   8       28.10       26.21     30.50 o 
  -2  17   8       17.01        2.15     26.83 o 
  -1  17   8       69.51       83.45     27.84 o 
   0  17   8      121.75       90.45     43.89 o 
   1  17   8      127.25      113.37     35.24 o 
   2  17   8        1.44        0.00     30.82 o 
 -12   1   9        4.64        2.35     30.51 o 
 -11   1   9        1.23        0.00     31.58 o 
 -10   1   9       71.28       54.56     21.54 o 
  -9   1   9       70.44       75.32     17.77 o 
  -8   1   9        5.14       14.02     15.03 o 
  -7   1   9       31.18       37.90     14.80 o 
  -6   1   9       65.91       74.48     13.99 o 
  -5   1   9       17.09       22.42     11.22 o 
  -4   1   9       41.52       36.59     10.71 o 
  -3   1   9      708.76      709.07     23.25 o 
  -2   1   9      687.31      601.48     20.44 o 
  -1   1   9      322.00      370.70     13.37 o 
   0   1   9      119.06      114.99      7.97 o 
   1   1   9      189.81      167.82     12.75 o 
   2   1   9      718.09      619.79     21.43 o 
   3   1   9     1043.60      870.91     28.30 o 
   4   1   9      156.87      137.27     14.67 o 
   5   1   9       30.59       29.29     12.08 o 
   6   1   9        0.30        5.73     11.56 o 
   7   1   9       11.10       27.94     13.07 o 
   8   1   9       25.57       34.92     13.99 o 
   9   1   9        0.07        6.66     15.20 o 
 -12   2   9        5.60        0.00     33.84 o 
 -11   2   9       13.86        5.06     24.90 o 
 -10   2   9        1.75        0.00     21.51 o 
  -9   2   9        9.35       25.37     15.90 o 
  -8   2   9       17.07        5.97     13.84 o 
  -7   2   9      575.13      566.61     55.76 o 
  -6   2   9      818.48      782.43     40.48 o 
  -5   2   9      211.96      241.08     18.97 o 
  -4   2   9      585.34      557.56     22.07 o 
  -3   2   9       10.22       10.62      9.83 o 
  -2   2   9     1069.78     1074.70     36.73 o 
  -1   2   9     1144.57     1100.20     31.87 o 
   0   2   9      826.19      780.08     25.65 o 
   1   2   9      691.13      704.84     26.66 o 
   2   2   9      729.82      795.38     27.25 o 
   3   2   9        1.85        0.00     10.00 o 
   4   2   9      396.56      386.34     20.05 o 
   5   2   9       82.09       65.44     13.21 o 
   6   2   9      353.91      374.79     21.54 o 
   7   2   9        0.10        0.00     12.00 o 
   8   2   9       58.51       32.29     15.24 o 
   9   2   9       92.57      106.23     18.65 o 
 -11   3   9        0.55       13.22     23.95 o 
 -10   3   9       32.96       47.02     22.65 o 
  -9   3   9      230.11      221.71     26.38 o 
  -8   3   9      310.88      295.75     21.78 o 
  -7   3   9      610.73      634.13     29.68 o 
  -6   3   9      266.16      227.03     18.51 o 
  -5   3   9       53.57      112.28     15.85 o 
  -4   3   9     1379.38     1286.21     30.17 o 
  -3   3   9     2384.99     2418.90     44.60 o 
  -2   3   9     1180.74     1060.12     25.12 o 
  -1   3   9     1148.97     1038.30     30.64 o 
   0   3   9        7.79        0.00      7.63 o 
   1   3   9       90.10       78.97     13.22 o 
   2   3   9      556.03      533.63     22.16 o 
   3   3   9     2419.83     2195.69     74.47 o 
   4   3   9     1009.07     1006.64     29.58 o 
   5   3   9      103.90       75.09     13.66 o 
   6   3   9       16.07       16.00     12.10 o 
   7   3   9       41.69       46.63     13.25 o 
   8   3   9       41.56       39.73     15.85 o 
   9   3   9        3.98        0.00     19.84 o 
 -11   4   9      106.70      135.44     26.95 o 
 -10   4   9       40.63       54.30     21.47 o 
  -9   4   9       46.77       25.29     20.04 o 
  -8   4   9       77.78       83.08     20.96 o 
  -7   4   9        3.32        5.74     13.55 o 
  -6   4   9      377.48      363.85     20.68 o 
  -5   4   9      938.51      914.13     34.70 o 
  -4   4   9       12.89       12.34      8.34 o 
  -3   4   9      621.03      677.42     23.61 o 
  -2   4   9      866.89      852.69     20.17 o 
  -1   4   9     1834.72     1853.17     32.78 o 
   0   4   9     3470.21     3858.60    141.41 o 
   1   4   9     1031.32      995.18     24.48 o 
   2   4   9        1.66        0.23     11.10 o 
   3   4   9       14.06       10.38     11.55 o 
   4   4   9      361.43      355.37     22.25 o 
   5   4   9       88.27       96.31     14.90 o 
   6   4   9      212.63      226.58     18.19 o 
   7   4   9      104.66       88.21     15.50 o 
   8   4   9      132.80      123.21     18.39 o 
   9   4   9      227.88      278.32     32.49 o 
 -11   5   9        3.33        4.46     21.02 o 
 -10   5   9       48.41       27.36     22.01 o 
  -9   5   9      136.41      127.97     22.10 o 
  -8   5   9      228.44      221.88     25.66 o 
  -7   5   9       19.88       14.11     13.19 o 
  -6   5   9      132.21      131.76     16.18 o 
  -5   5   9        0.46        9.29     12.03 o 
  -4   5   9      788.05      730.73     22.13 o 
  -3   5   9     1778.78     1737.26     67.11 o 
  -2   5   9     2394.27     2381.78    138.56 o 
  -1   5   9     1183.44     1198.24     37.13 o 
   0   5   9        0.82        1.39      9.25 o 
   1   5   9      355.86      346.29     20.47 o 
   2   5   9     2343.00     2424.24     50.38 o 
   3   5   9     1538.08     1400.37     53.56 o 
   4   5   9      130.38      125.82     15.32 o 
   5   5   9      455.18      488.00     23.72 o 
   6   5   9      298.09      284.80     20.21 o 
   7   5   9      120.51      128.15     17.25 o 
   8   5   9      293.60      268.50     26.21 o 
   9   5   9       26.08       35.97     21.65 o 
 -11   6   9       40.22       35.53     22.57 o 
 -10   6   9       71.01       55.63     23.17 o 
  -9   6   9       20.35        0.86     20.33 o 
  -8   6   9        3.33        7.01     18.31 o 
  -7   6   9       23.96       19.18     17.37 o 
  -6   6   9      353.42      331.81     20.64 o 
  -5   6   9     1586.92     1795.05     48.89 o 
  -4   6   9      249.61      286.72     16.11 o 
  -3   6   9      168.59      188.54     19.12 o 
  -2   6   9      533.33      474.59     24.30 o 
  -1   6   9     1681.16     1647.96     38.14 o 
   0   6   9     1054.07     1102.20     33.73 o 
   1   6   9      495.15      567.99     25.27 o 
   2   6   9      405.33      450.37     24.60 o 
   3   6   9       41.04       21.40     13.15 o 
   4   6   9     1466.55     1373.61     40.41 o 
   5   6   9     1117.96     1195.25     65.42 o 
   6   6   9      603.85      565.75     30.13 o 
   7   6   9       29.28        5.42     17.63 o 
   8   6   9       42.27       44.57     18.89 o 
   9   6   9      135.80      173.63     27.77 o 
 -11   7   9       15.23        0.00     22.17 o 
 -10   7   9       35.74       62.21     24.85 o 
  -9   7   9      200.39      169.77     25.90 o 
  -8   7   9      144.98      150.20     24.16 o 
  -7   7   9      344.16      245.34     25.60 o 
  -6   7   9      130.74      143.65     20.72 o 
  -5   7   9      136.00      203.99     18.11 o 
  -4   7   9      108.70      105.40     13.78 o 
  -3   7   9     1636.07     1580.00    172.65 o 
  -2   7   9     1812.24     2051.06     59.23 o 
  -1   7   9      546.81      486.48     23.51 o 
   0   7   9       39.27       39.69     12.99 o 
   1   7   9      451.80      464.30     25.02 o 
   2   7   9      863.95      991.14     34.96 o 
   3   7   9      355.13      419.34     22.35 o 
   4   7   9      443.46      436.05     26.13 o 
   5   7   9        4.97        5.05     13.70 o 
   6   7   9      552.48      472.81     28.77 o 
   7   7   9      285.96      323.26     34.84 o 
   8   7   9       34.23       43.57     26.15 o 
 -10   8   9      179.00      172.50     27.75 o 
  -9   8   9       10.81        5.51     20.31 o 
  -8   8   9       12.79       12.11     19.30 o 
  -7   8   9        5.75        5.15     16.76 o 
  -6   8   9      476.40      409.45     28.45 o 
  -5   8   9      794.16      796.70     49.11 o 
  -4   8   9      106.09      167.39     17.85 o 
  -3   8   9      130.57      179.63     23.79 o 
  -2   8   9       69.80       77.51     19.90 o 
  -1   8   9      486.60      516.82     25.23 o 
   0   8   9      466.13      486.54     25.16 o 
   1   8   9       77.35       73.67     15.95 o 
   2   8   9       19.98       12.26     14.62 o 
   3   8   9      148.16      172.79     20.26 o 
   4   8   9       32.70        7.84     14.98 o 
   5   8   9      266.59      283.24     24.60 o 
   6   8   9      522.67      514.58     61.82 o 
   7   8   9        8.01       17.69     23.53 o 
   8   8   9        7.44       10.50     25.12 o 
 -10   9   9       79.17       67.52     25.14 o 
  -9   9   9        0.18        8.13     20.32 o 
  -8   9   9        2.05        0.00     22.64 o 
  -7   9   9       25.69       33.63     29.74 o 
  -6   9   9      100.96       90.56     19.02 o 
  -5   9   9      146.17      178.91     35.87 o 
  -4   9   9        2.53       23.48     14.57 o 
  -3   9   9      126.73       76.76     21.77 o 
  -2   9   9      262.28      256.53     33.64 o 
  -1   9   9        1.26        7.14     14.08 o 
   0   9   9       55.43       54.90     15.45 o 
   1   9   9       46.11       40.75     13.42 o 
   2   9   9      108.04      105.95     19.04 o 
   3   9   9       83.97       91.48     18.17 o 
   4   9   9        3.65        0.00     15.30 o 
   5   9   9       11.77        0.00     16.46 o 
   6   9   9        1.21        0.00     23.55 o 
   7   9   9        0.39        2.37     25.56 o 
   8   9   9       39.30       52.00     27.48 o 
  -9  10   9        2.26       17.04     27.34 o 
  -8  10   9       10.71       14.72     23.98 o 
  -7  10   9      118.33      100.27     28.25 o 
  -6  10   9       26.03       43.70     22.87 o 
  -5  10   9       93.06      106.74     24.00 o 
  -4  10   9        4.07        6.01     15.62 o 
  -3  10   9        3.57        5.61     15.38 o 
  -2  10   9       51.83       53.32     21.15 o 
  -1  10   9       36.38       42.53     19.49 o 
   0  10   9       83.43      106.77     17.09 o 
   1  10   9       34.97       41.75     15.88 o 
   2  10   9       58.64       77.01     18.89 o 
   3  10   9        7.96        0.00     17.17 o 
   4  10   9       30.06       17.06     17.97 o 
   5  10   9        7.76       19.50     23.87 o 
   6  10   9        5.60       29.61     25.24 o 
   7  10   9        8.43        3.40     24.04 o 
  -9  11   9        5.73        0.00     24.71 o 
  -8  11   9       14.19       22.62     25.96 o 
  -7  11   9      116.54      104.13     26.38 o 
  -6  11   9        8.21        0.00     23.02 o 
  -5  11   9        1.78        0.00     20.13 o 
  -4  11   9      131.91      144.21     26.51 o 
  -3  11   9      334.86      399.18     23.41 o 
  -2  11   9       67.35       80.41     22.49 o 
  -1  11   9      253.19      246.27     27.93 o 
   0  11   9       73.62       75.07     17.12 o 
   1  11   9       13.14        9.51     16.50 o 
   2  11   9       88.05       81.30     22.53 o 
   3  11   9       77.94      114.86     20.83 o 
   4  11   9       49.56       27.34     24.67 o 
   5  11   9        0.30        0.00     23.23 o 
   6  11   9       34.86       55.81     27.57 o 
   7  11   9       71.46       87.14     33.28 o 
  -8  12   9        7.37        0.00     27.74 o 
  -7  12   9        9.96        2.90     38.99 o 
  -6  12   9        4.06       22.61     25.06 o 
  -5  12   9      164.00      156.77     28.81 o 
  -4  12   9       35.05       39.31     25.57 o 
  -3  12   9       66.23       79.88     24.42 o 
  -2  12   9        6.64       25.46     20.39 o 
  -1  12   9       13.43       24.69     21.57 o 
   0  12   9      210.64      225.19     23.64 o 
   1  12   9        4.83       19.33     17.30 o 
   2  12   9       32.50        6.13     18.27 o 
   3  12   9      143.14      112.81     22.26 o 
   4  12   9      324.43      296.13     35.78 o 
   5  12   9      151.47      127.82     30.60 o 
   6  12   9        2.97        9.75     30.54 o 
  -8  13   9       85.74       90.59     27.29 o 
  -7  13   9       29.22      105.82     49.46 o 
  -6  13   9       49.52       58.92     28.12 o 
  -5  13   9       46.77       32.04     25.20 o 
  -4  13   9      258.73      216.95     54.36 o 
  -3  13   9       30.77       24.69     39.65 o 
  -2  13   9      660.41      692.62    102.37 o 
  -1  13   9      768.31      852.04     47.18 o 
   0  13   9       13.25       21.02     19.50 o 
   1  13   9      210.45      233.43     25.74 o 
   2  13   9      340.08      418.08     30.63 o 
   3  13   9      158.65      236.29     33.56 o 
   4  13   9       29.94       51.83     28.81 o 
   5  13   9       11.38       11.76     33.31 o 
  -7  14   9       54.64       31.68     27.77 o 
  -6  14   9      173.24      197.85     35.13 o 
  -5  14   9      353.11      350.61     54.02 o 
  -4  14   9      146.46      179.29     33.66 o 
  -3  14   9      114.92      124.12     27.95 o 
  -2  14   9        1.74       21.56     23.46 o 
  -1  14   9      498.44      562.64     41.43 o 
   0  14   9      922.61      939.08     51.19 o 
   1  14   9      764.05      808.79     48.86 o 
   2  14   9        0.15        0.05     25.59 o 
   3  14   9      242.12      245.19     36.21 o 
   4  14   9      266.68      279.30     40.28 o 
   5  14   9      192.83      242.48     42.29 o 
  -6  15   9        0.39        4.80     31.86 o 
  -5  15   9      293.19      293.13     39.62 o 
  -4  15   9      215.57      240.60     47.67 o 
  -3  15   9      462.31      492.51     61.26 o 
  -2  15   9      930.73      947.54     54.44 o 
  -1  15   9      236.41      274.46     50.13 o 
   0  15   9        0.25       10.49     27.57 o 
   1  15   9      146.18      226.30     28.98 o 
   2  15   9      324.22      381.19     57.59 o 
   3  15   9      286.85      347.77     44.07 o 
  -4  16   9       30.99       64.61     30.31 o 
  -3  16   9        6.09        0.00     29.81 o 
  -2  16   9      166.45      162.16     32.45 o 
  -1  16   9      482.02      634.70     69.06 o 
   0  16   9      599.80      682.49     52.78 o 
   1  16   9      374.42      398.61     49.35 o 
   2  16   9       26.50       62.78     36.42 o 
 -11   0  10        0.91        0.00     45.22 o 
 -10   0  10      241.01      270.39     35.52 o 
  -9   0  10      609.20      602.37     83.10 o 
  -8   0  10      658.58      603.81     42.07 o 
  -7   0  10      425.66      377.11     33.05 o 
  -6   0  10      202.06      183.44     25.27 o 
  -5   0  10        1.15        0.00     17.23 o 
  -4   0  10      201.31      210.89     34.75 o 
  -3   0  10     1526.58     1429.36     48.23 o 
  -2   0  10     1469.33     1557.40    107.71 o 
  -1   0  10      280.62      289.82     23.18 o 
   0   0  10     1559.94     1413.79    124.42 o 
   1   0  10     1405.00     1388.81    101.92 o 
   2   0  10      604.12      559.77     30.40 o 
   3   0  10     2351.22     2152.95     68.17 o 
   4   0  10     1243.95     1303.21     49.05 o 
   5   0  10      201.73      149.24     23.83 o 
   6   0  10      579.64      600.34     37.40 o 
   7   0  10      623.36      675.01     41.93 o 
   8   0  10      151.91      151.10     26.33 o 
   9   0  10        5.16        0.00     21.42 o 
 -11   1  10       91.16      106.42     34.18 o 
 -10   1  10      184.44      182.76     28.85 o 
  -9   1  10        2.05        4.03     15.57 o 
  -8   1  10       13.52       27.16     16.42 o 
  -7   1  10      192.68      252.41     25.43 o 
  -6   1  10      358.14      389.67     22.82 o 
  -5   1  10      846.47      896.66     65.98 o 
  -4   1  10      401.19      409.88     25.02 o 
  -3   1  10      434.41      421.05     32.70 o 
  -2   1  10      725.95      758.85     42.61 o 
  -1   1  10     2479.17     2444.88    114.21 o 
   0   1  10     2726.60     2729.10     92.99 o 
   1   1  10      456.91      443.22     21.25 o 
   2   1  10        2.81        0.00      9.54 o 
   3   1  10       48.58       37.49     11.75 o 
   4   1  10      966.46      918.53     32.80 o 
   5   1  10      424.77      420.22     22.55 o 
   6   1  10      201.31      210.03     18.59 o 
   7   1  10       61.56       51.60     13.51 o 
   8   1  10       44.03       46.53     16.27 o 
   9   1  10      127.21      128.76     20.16 o 
 -11   2  10        6.75        0.87     22.18 o 
 -10   2  10        0.48        0.00     22.28 o 
  -9   2  10      108.05      111.22     18.64 o 
  -8   2  10      260.87      245.36     21.89 o 
  -7   2  10      167.23      157.85     18.32 o 
  -6   2  10       36.34       44.24     14.04 o 
  -5   2  10      115.25       86.34     14.53 o 
  -4   2  10      197.61      190.67     16.36 o 
  -3   2  10     1470.07     1382.75    103.64 o 
  -2   2  10     1121.92     1085.06     44.89 o 
  -1   2  10      128.31      148.86     16.73 o 
   0   2  10       61.87       64.63     21.22 o 
   1   2  10      432.67      365.52     27.88 o 
   2   2  10       18.04       17.04      9.65 o 
   3   2  10        4.40        0.00     11.16 o 
   4   2  10       90.16       90.37     14.19 o 
   5   2  10      155.31      141.97     16.21 o 
   6   2  10      605.05      626.51     27.57 o 
   7   2  10      115.02      124.74     17.62 o 
   8   2  10      271.55      295.57     20.13 o 
   9   2  10       28.67       18.63     17.16 o 
 -11   3  10       31.36       50.15     23.78 o 
 -10   3  10        8.58       12.19     20.91 o 
  -9   3  10        0.55        0.61     19.16 o 
  -8   3  10        1.55        0.00     15.12 o 
  -7   3  10       47.05       48.94     14.92 o 
  -6   3  10       39.20       44.09     14.04 o 
  -5   3  10       22.07       21.15     12.76 o 
  -4   3  10       70.56       59.87     13.27 o 
  -3   3  10       34.78       52.98     12.30 o 
  -2   3  10       17.12       26.42     11.59 o 
  -1   3  10      940.94      905.11     26.67 o 
   0   3  10     1063.47      978.01     39.54 o 
   1   3  10        8.59       14.46     11.63 o 
   2   3  10     2082.61     1963.83     39.22 o 
   3   3  10      978.75      972.76     29.89 o 
   4   3  10      207.37      205.51     16.98 o 
   5   3  10       71.36       71.57     14.25 o 
   6   3  10      147.81      133.70     15.20 o 
   7   3  10      218.82      192.49     23.44 o 
   8   3  10        0.49        0.00     15.37 o 
   9   3  10       36.81       52.14     23.03 o 
 -11   4  10        5.13        9.57     22.76 o 
 -10   4  10        2.09       19.02     22.09 o 
  -9   4  10       27.14       12.40     19.04 o 
  -8   4  10        1.32       10.00     17.97 o 
  -7   4  10      155.86      174.74     18.83 o 
  -6   4  10        0.01        3.83     12.27 o 
  -5   4  10       49.97       59.21     14.62 o 
  -4   4  10       19.19        5.31     11.13 o 
  -3   4  10        9.00       11.90     12.12 o 
  -2   4  10      143.02      155.57     14.84 o 
  -1   4  10        9.22       19.99     10.17 o 
   0   4  10      219.10      198.54     13.95 o 
   1   4  10     1776.93     1653.36     41.47 o 
   2   4  10     1639.76     1664.49     43.40 o 
   3   4  10       10.69        4.39     12.25 o 
   4   4  10       10.40        2.44     11.29 o 
   5   4  10       73.47       60.46     14.38 o 
   6   4  10        1.25        0.00     12.17 o 
   7   4  10        8.45       11.17     14.27 o 
   8   4  10       43.75       33.61     18.54 o 
 -11   5  10        0.13        0.00     22.92 o 
 -10   5  10        6.71        1.87     19.91 o 
  -9   5  10       12.53       17.07     18.22 o 
  -8   5  10       16.12       21.73     16.59 o 
  -7   5  10       14.80       12.91     15.30 o 
  -6   5  10      127.92       94.52     16.37 o 
  -5   5  10        0.29       14.47     12.87 o 
  -4   5  10       95.00       91.86     14.53 o 
  -3   5  10       24.82       34.31     12.32 o 
  -2   5  10        3.35        2.17     12.45 o 
  -1   5  10        2.70        0.00     12.52 o 
   0   5  10        3.53        1.40      9.85 o 
   1   5  10       24.90       14.64     12.80 o 
   2   5  10       10.74       19.95     14.30 o 
   3   5  10      373.80      348.99     23.78 o 
   4   5  10       69.81       52.79     16.19 o 
   5   5  10       24.13       10.88     13.19 o 
   6   5  10      118.62       87.50     16.60 o 
   7   5  10       46.72       40.22     15.52 o 
   8   5  10       15.21       22.40     20.47 o 
 -10   6  10        8.33       23.14     21.85 o 
  -9   6  10       12.46       26.88     18.76 o 
  -8   6  10       19.82       11.06     24.24 o 
  -7   6  10        0.70        0.00     17.28 o 
  -6   6  10       46.40       34.35     14.55 o 
  -5   6  10        2.28        0.58     12.42 o 
  -4   6  10        2.31        6.78     13.00 o 
  -3   6  10      337.22      303.53     22.19 o 
  -2   6  10       47.58       79.76     15.50 o 
  -1   6  10       54.53       49.58     14.58 o 
   0   6  10        1.60       10.44     10.29 o 
   1   6  10      595.22      551.85     32.18 o 
   2   6  10       59.64       60.62     20.94 o 
   3   6  10        0.73        0.00     14.20 o 
   4   6  10       28.77       23.91     16.61 o 
   5   6  10        0.17        0.00     16.62 o 
   6   6  10        7.16       12.18     15.34 o 
   7   6  10        4.24        0.00     18.28 o 
   8   6  10        4.90       10.13     19.95 o 
 -10   7  10       39.31       35.41     20.61 o 
  -9   7  10       10.66        2.28     18.15 o 
  -8   7  10        0.54        4.01     19.90 o 
  -7   7  10        2.10        5.67     16.47 o 
  -6   7  10        2.75        8.09     16.91 o 
  -5   7  10       25.69       26.16     13.73 o 
  -4   7  10        1.10       11.20     11.95 o 
  -3   7  10       39.64       81.22     17.26 o 
  -2   7  10      131.75      116.88     17.51 o 
  -1   7  10      505.45      481.53     42.66 o 
   0   7  10      713.77      709.32     31.14 o 
   1   7  10      792.29      821.51     51.22 o 
   2   7  10        2.24        0.00     13.40 o 
   3   7  10      636.47      591.15     30.99 o 
   4   7  10     1019.50     1005.53     38.56 o 
   5   7  10      290.50      250.40     34.08 o 
   6   7  10       20.21       11.87     18.13 o 
   7   7  10       23.33        1.47     22.15 o 
   8   7  10       22.43        7.91     26.60 o 
 -10   8  10        1.61       17.09     23.62 o 
  -9   8  10      108.00      112.65     24.86 o 
  -8   8  10      274.63      225.91     27.49 o 
  -7   8  10      103.53      131.27     26.98 o 
  -6   8  10       86.37       99.90     23.85 o 
  -5   8  10        1.02        2.73     15.72 o 
  -4   8  10      200.01      173.41     17.62 o 
  -3   8  10      312.54      302.19     31.10 o 
  -2   8  10      599.88      641.28     38.75 o 
  -1   8  10      466.18      463.79     33.48 o 
   0   8  10      114.65      145.76     24.96 o 
   1   8  10      547.34      560.57     29.08 o 
   2   8  10      155.56      198.32     37.45 o 
   3   8  10      332.22      353.49     26.28 o 
   4   8  10      112.66      110.97     20.09 o 
   5   8  10       37.01       39.76     18.97 o 
   6   8  10      301.13      308.15     46.12 o 
   7   8  10      119.59      164.88     33.75 o 
  -9   9  10       45.74       22.04     21.39 o 
  -8   9  10       18.23       21.79     23.62 o 
  -7   9  10      100.52      106.63     28.27 o 
  -6   9  10      322.72      305.62     33.04 o 
  -5   9  10      289.10      265.99     30.74 o 
  -4   9  10      138.15      172.60     20.53 o 
  -3   9  10        5.41       10.39     19.59 o 
  -2   9  10      417.23      478.07     68.17 o 
  -1   9  10      581.56      682.77     44.78 o 
   0   9  10      262.04      287.06     22.10 o 
   1   9  10       67.65       77.48     17.51 o 
   2   9  10       45.73       29.55     15.80 o 
   3   9  10      379.50      430.44     29.26 o 
   4   9  10     1058.40     1105.52     41.93 o 
   5   9  10      628.84      610.04     34.96 o 
   6   9  10      185.31      178.93     32.85 o 
   7   9  10       23.64       28.77     26.43 o 
  -9  10  10       89.24       78.16     30.55 o 
  -8  10  10      313.59      266.10     34.59 o 
  -7  10  10      152.87      138.89     28.36 o 
  -6  10  10       31.98       30.96     24.24 o 
  -5  10  10       63.68      103.78     27.50 o 
  -4  10  10      757.12      803.43     35.84 o 
  -3  10  10      452.29      550.44     38.89 o 
  -2  10  10       45.08       17.52     21.65 o 
  -1  10  10      205.27      201.39     29.29 o 
   0  10  10      140.70      133.03     20.75 o 
   1  10  10      221.95      253.06     24.05 o 
   2  10  10      681.25      687.69     34.68 o 
   3  10  10      817.95      805.58     52.41 o 
   4  10  10      133.01      181.21     23.56 o 
   5  10  10        7.04        8.97     23.95 o 
   6  10  10      314.37      299.89     38.41 o 
  -8  11  10       11.30        6.87     25.69 o 
  -7  11  10       90.25      108.73     27.58 o 
  -6  11  10      198.24      213.20     41.66 o 
  -5  11  10      307.86      340.33     34.86 o 
  -4  11  10       83.32      100.06     25.91 o 
  -3  11  10      555.07      582.60     32.73 o 
  -2  11  10      248.26      258.93     37.98 o 
  -1  11  10       25.65       38.07     21.50 o 
   0  11  10      465.74      543.99     38.98 o 
   1  11  10      416.33      488.71     30.24 o 
   2  11  10        2.02        4.07     18.25 o 
   3  11  10      336.56      385.02     29.82 o 
   4  11  10      580.69      527.22     42.11 o 
   5  11  10      569.93      618.24     60.15 o 
   6  11  10      167.07      208.60     36.98 o 
  -7  12  10      217.18      192.23     31.35 o 
  -6  12  10       87.52       79.53     41.44 o 
  -5  12  10       71.87       35.70     23.85 o 
  -4  12  10      105.05      125.88     28.10 o 
  -3  12  10        2.67       38.61     22.69 o 
  -2  12  10      179.53      195.25     29.38 o 
  -1  12  10       80.36       96.03     30.85 o 
   0  12  10       78.31       62.20     25.13 o 
   1  12  10      228.73      255.49     26.63 o 
   2  12  10      488.87      548.65     34.31 o 
   3  12  10      343.65      413.71     32.13 o 
   4  12  10      121.19      159.58     30.70 o 
   5  12  10        0.51       17.03     26.92 o 
  -7  13  10        7.62        2.87     35.42 o 
  -6  13  10      129.58      146.59     41.88 o 
  -5  13  10      419.48      353.41     66.83 o 
  -4  13  10      140.69      145.92     32.24 o 
  -3  13  10       48.73       62.36     25.58 o 
  -2  13  10        7.43       14.15     24.73 o 
  -1  13  10      129.39      107.26     28.32 o 
   0  13  10      130.49      190.34     33.31 o 
   1  13  10      118.04      150.26     31.42 o 
   2  13  10        4.31        6.64     21.00 o 
   3  13  10       61.06       53.66     27.62 o 
   4  13  10      130.22      162.48     34.14 o 
  -6  14  10        6.61        3.34     36.98 o 
  -5  14  10      184.27      175.53     34.50 o 
  -4  14  10      163.94      158.01     34.80 o 
  -3  14  10       75.38       72.45     27.84 o 
  -2  14  10      112.32      102.38     28.71 o 
  -1  14  10        0.60        3.02     24.92 o 
   0  14  10        7.07        6.55     25.91 o 
   1  14  10       12.46       12.64     27.95 o 
   2  14  10       53.98       60.44     27.38 o 
   3  14  10      120.23       99.08     32.90 o 
  -4  15  10       23.24        6.76     30.43 o 
  -3  15  10        1.37        0.00     25.74 o 
  -2  15  10        3.69        2.57     25.91 o 
  -1  15  10        0.13        0.00     38.76 o 
   0  15  10        0.26        0.00     25.41 o 
   1  15  10        0.13        3.48     29.02 o 
   2  15  10        0.83        0.00     29.12 o 
 -10   1  11       39.43       39.81     22.40 o 
  -9   1  11       73.34       39.19     17.48 o 
  -8   1  11       18.41       26.26     16.14 o 
  -7   1  11       46.28       39.38     15.59 o 
  -6   1  11        0.38        0.00     13.15 o 
  -5   1  11       72.37       71.89     15.40 o 
  -4   1  11       30.63       29.37     12.80 o 
  -3   1  11      291.93      218.66     17.08 o 
  -2   1  11      461.15      424.19     20.07 o 
  -1   1  11      916.26      895.62     55.81 o 
   0   1  11      458.94      394.43     23.34 o 
   1   1  11       62.59       43.85     11.32 o 
   2   1  11       12.78        9.97     11.66 o 
   3   1  11        6.09        3.93     12.71 o 
   4   1  11        4.08       15.80     13.09 o 
   5   1  11       25.87       38.74     14.31 o 
   6   1  11       86.03       93.49     17.34 o 
   7   1  11      101.74       86.97     17.54 o 
   8   1  11        1.03        1.20     15.21 o 
 -10   2  11      145.78       89.65     25.62 o 
  -9   2  11        4.66        7.35     19.38 o 
  -8   2  11       49.74       73.57     18.51 o 
  -7   2  11       18.46       12.18     14.87 o 
  -6   2  11      193.45      187.79     18.66 o 
  -5   2  11      415.68      355.75     22.02 o 
  -4   2  11      271.76      273.01     20.10 o 
  -3   2  11      635.41      633.47     28.97 o 
  -2   2  11      190.20      188.93     15.92 o 
  -1   2  11       21.59       21.26     17.95 o 
   0   2  11     1315.43     1230.26     36.19 o 
   1   2  11      430.56      480.26     24.41 o 
   2   2  11        9.05        0.00     11.74 o 
   3   2  11       11.89        9.17     12.54 o 
   4   2  11      233.69      211.75     25.40 o 
   5   2  11      110.01      125.82     17.23 o 
   6   2  11        0.46        1.72     14.03 o 
   7   2  11        0.11        7.90     14.92 o 
   8   2  11        2.63        8.16     16.31 o 
 -10   3  11        3.45       19.22     19.91 o 
  -9   3  11       42.11       54.20     20.61 o 
  -8   3  11      284.46      273.46     27.70 o 
  -7   3  11      198.94      171.12     19.14 o 
  -6   3  11        7.30        6.94     14.08 o 
  -5   3  11      514.75      583.97     26.53 o 
  -4   3  11      367.59      379.30     21.67 o 
  -3   3  11      296.74      317.90     19.87 o 
  -2   3  11      360.63      367.88     19.30 o 
  -1   3  11       58.81       46.39     18.30 o 
   0   3  11       70.62       66.30     14.35 o 
   1   3  11      322.56      308.81     21.64 o 
   2   3  11      363.48      346.20     19.61 o 
   3   3  11       11.91       19.03     13.34 o 
   4   3  11       98.79      109.51     16.05 o 
   5   3  11      149.07      155.78     18.21 o 
   6   3  11      256.34      254.00     21.61 o 
   7   3  11      208.57      219.02     21.14 o 
   8   3  11       55.69       68.06     21.83 o 
 -10   4  11        1.61        0.00     19.42 o 
  -9   4  11        0.08        0.00     17.91 o 
  -8   4  11       63.56       85.80     22.15 o 
  -7   4  11      460.13      418.80     24.58 o 
  -6   4  11      639.92      676.66     31.38 o 
  -5   4  11      327.24      321.35     22.22 o 
  -4   4  11      196.93      226.43     18.24 o 
  -3   4  11      211.39      237.99     17.85 o 
  -2   4  11     1103.86     1173.99     59.33 o 
  -1   4  11     1606.34     1440.46     52.59 o 
   0   4  11      771.86      841.35     44.81 o 
   1   4  11       89.01       96.28     17.08 o 
   2   4  11      345.87      311.93     23.05 o 
   3   4  11      352.62      314.70     23.75 o 
   4   4  11      164.40      163.87     17.74 o 
   5   4  11      442.13      472.31     26.28 o 
   6   4  11       11.32       11.70     15.34 o 
   7   4  11        2.24        9.10     16.10 o 
 -10   5  11       37.19       31.44     21.66 o 
  -9   5  11       40.22       54.57     21.25 o 
  -8   5  11      198.30      203.95     24.56 o 
  -7   5  11        4.65        8.04     13.81 o 
  -6   5  11       50.15       45.09     16.07 o 
  -5   5  11      257.45      264.75     30.93 o 
  -4   5  11      798.73      835.44     29.41 o 
  -3   5  11      540.55      505.18     22.79 o 
  -2   5  11      896.04      858.76     36.22 o 
  -1   5  11      467.45      441.96     35.64 o 
   0   5  11       51.10       42.94     20.89 o 
   1   5  11     1549.18     1638.65     44.40 o 
   2   5  11      888.19     1012.02     37.12 o 
   3   5  11       95.02      100.85     18.31 o 
   4   5  11       23.87       14.25     16.13 o 
   5   5  11       21.39       44.58     15.74 o 
   6   5  11      477.35      508.56     36.40 o 
   7   5  11      234.70      209.34     21.16 o 
 -10   6  11        7.07        0.00     19.14 o 
  -9   6  11        0.05        0.00     17.16 o 
  -8   6  11        6.66       23.66     19.95 o 
  -7   6  11      119.85      145.13     24.00 o 
  -6   6  11      348.81      352.90     23.35 o 
  -5   6  11      388.60      377.21     23.15 o 
  -4   6  11      289.78      281.68     21.46 o 
  -3   6  11      286.90      274.60     23.39 o 
  -2   6  11      951.28      975.42     35.59 o 
  -1   6  11      658.89      707.65     41.49 o 
   0   6  11      782.70      833.83     47.45 o 
   1   6  11      700.13      751.60     32.79 o 
   2   6  11       15.43        8.69     15.31 o 
   3   6  11      331.12      322.03     25.26 o 
   4   6  11      641.23      756.71     36.81 o 
   5   6  11      198.70      193.69     23.51 o 
   6   6  11       15.13       14.00     16.99 o 
   7   6  11        0.13        0.00     23.15 o 
  -9   7  11       40.00       37.04     22.64 o 
  -8   7  11      148.66      151.84     23.94 o 
  -7   7  11       39.19       33.29     18.76 o 
  -6   7  11        0.12        0.00     17.63 o 
  -5   7  11       73.79       94.31     16.30 o 
  -4   7  11      249.26      287.04     24.38 o 
  -3   7  11      168.96      150.06     19.97 o 
  -2   7  11       71.71       83.74     17.80 o 
  -1   7  11        5.72        0.68     20.01 o 
   0   7  11       61.55       44.88     22.13 o 
   1   7  11      326.72      318.83     23.91 o 
   2   7  11      503.59      609.04     32.05 o 
   3   7  11      922.52      852.84     37.84 o 
   4   7  11      126.26      128.41     20.50 o 
   5   7  11      100.28       88.41     18.42 o 
   6   7  11      288.15      327.40     28.24 o 
   7   7  11       61.48       51.51     27.83 o 
  -9   8  11       17.05        0.00     20.28 o 
  -8   8  11        9.97       17.57     19.31 o 
  -7   8  11       60.40       65.96     20.06 o 
  -6   8  11      164.19      102.78     26.96 o 
  -5   8  11       60.78       55.97     18.44 o 
  -4   8  11       21.35       25.98     16.58 o 
  -3   8  11       49.21       47.31     16.76 o 
  -2   8  11      696.68      686.64     33.82 o 
  -1   8  11      537.20      498.12     37.16 o 
   0   8  11       10.95       22.45     21.70 o 
   1   8  11        3.81        3.94     16.40 o 
   2   8  11       10.58       11.55     16.84 o 
   3   8  11       37.75       27.05     18.18 o 
   4   8  11      218.99      253.82     25.03 o 
   5   8  11       32.06       15.85     17.20 o 
   6   8  11       58.27       85.89     28.58 o 
  -8   9  11       34.31       34.57     28.73 o 
  -7   9  11        2.74        0.00     24.01 o 
  -6   9  11        5.51        9.96     22.51 o 
  -5   9  11       49.70       35.60     24.97 o 
  -4   9  11      147.19      172.11     21.70 o 
  -3   9  11       63.45       62.28     18.64 o 
  -2   9  11        2.99        0.00     20.87 o 
  -1   9  11        8.05       10.72     19.94 o 
   0   9  11        1.05        0.00     21.59 o 
   1   9  11        3.32        1.86     22.51 o 
   2   9  11      154.65      174.24     22.28 o 
   3   9  11       64.71       91.70     21.80 o 
   4   9  11        0.43       13.50     23.39 o 
   5   9  11        4.23       17.24     21.71 o 
   6   9  11       95.86       78.24     29.92 o 
  -8  10  11        3.99       10.45     26.13 o 
  -7  10  11        0.39        0.00     25.69 o 
  -6  10  11        1.54        0.00     22.08 o 
  -5  10  11        6.97        3.05     20.85 o 
  -4  10  11        0.24        0.00     18.12 o 
  -3  10  11        0.07        2.85     23.55 o 
  -2  10  11       19.31        8.07     21.34 o 
  -1  10  11        2.72        0.00     20.78 o 
   0  10  11       33.35       32.96     25.08 o 
   1  10  11        0.00        8.47     22.21 o 
   2  10  11       18.31       36.14     19.77 o 
   3  10  11       11.08       19.12     18.72 o 
   4  10  11       63.17       59.35     20.99 o 
   5  10  11        8.85        1.90     22.11 o 
  -7  11  11       32.34       43.78     25.59 o 
  -6  11  11       10.94       17.84     22.89 o 
  -5  11  11       65.70       58.17     25.79 o 
  -4  11  11      233.85      231.35     31.22 o 
  -3  11  11      127.41      149.67     28.79 o 
  -2  11  11      121.00       86.75     31.30 o 
  -1  11  11       90.36       98.28     21.64 o 
   0  11  11       10.09        0.52     22.17 o 
   1  11  11       69.48       71.44     31.19 o 
   2  11  11       22.70       18.35     20.28 o 
   3  11  11        2.68        0.00     19.66 o 
   4  11  11        0.01        0.00     23.37 o 
   5  11  11        5.77       23.01     25.85 o 
  -6  12  11      103.43       91.28     28.20 o 
  -5  12  11        2.68       29.63     36.98 o 
  -4  12  11       52.48       62.25     28.13 o 
  -3  12  11       62.51       37.84     26.52 o 
  -2  12  11      201.72      176.50     30.50 o 
  -1  12  11      207.17      213.59     30.93 o 
   0  12  11      114.08      132.65     28.73 o 
   1  12  11       78.47       56.21     27.28 o 
   2  12  11        4.90        0.00     24.49 o 
   3  12  11      110.16      159.40     25.95 o 
   4  12  11      173.60      169.86     33.55 o 
  -5  13  11       15.24        0.00     37.20 o 
  -4  13  11       14.31       54.68     29.53 o 
  -3  13  11      216.61      313.51     37.73 o 
  -2  13  11      167.57      163.39     34.09 o 
  -1  13  11       16.26       15.56     27.09 o 
   0  13  11      185.52      168.31     32.92 o 
   1  13  11      280.83      280.48     37.37 o 
   2  13  11       63.77       57.62     35.31 o 
   3  13  11        0.98       13.33     27.01 o 
  -4  14  11      137.99      133.76     36.34 o 
  -3  14  11        3.73        9.02     28.58 o 
  -2  14  11      121.59      122.08     50.57 o 
  -1  14  11      511.35      586.63     47.35 o 
   0  14  11      318.61      362.49     40.46 o 
   1  14  11       78.11       91.13     32.74 o 
 -10   0  12       29.41       51.24     37.43 o 
  -9   0  12       31.75       38.00     24.09 o 
  -8   0  12      129.60      100.40     31.30 o 
  -7   0  12       92.83       92.62     25.45 o 
  -6   0  12       17.09       50.09     22.69 o 
  -5   0  12       82.18       84.07     23.48 o 
  -4   0  12      864.45      936.60    101.59 o 
  -3   0  12      734.73      840.50     55.03 o 
  -2   0  12       73.60       92.23     28.96 o 
  -1   0  12        3.67       34.09     29.18 o 
   0   0  12       79.29       90.68     19.18 o 
   1   0  12      127.31      112.66     21.39 o 
   2   0  12      214.94      194.75     25.20 o 
   3   0  12      135.45      139.12     24.08 o 
   4   0  12       36.44       42.47     22.28 o 
   5   0  12      103.58      116.14     25.65 o 
   6   0  12      375.46      406.76     36.87 o 
   7   0  12      336.40      389.99     38.25 o 
 -10   1  12       28.41       26.03     21.30 o 
  -9   1  12        1.21        5.02     16.17 o 
  -8   1  12       74.57       78.23     18.36 o 
  -7   1  12      182.67      191.13     21.30 o 
  -6   1  12      461.85      519.88     31.35 o 
  -5   1  12      216.83      194.60     19.65 o 
  -4   1  12      322.29      297.96     21.03 o 
  -3   1  12       41.39       34.81     13.05 o 
  -2   1  12     1036.28      942.89     43.91 o 
  -1   1  12       95.16       81.75     21.41 o 
   0   1  12      174.25      158.73     22.84 o 
   1   1  12       66.74       66.93     13.15 o 
   2   1  12       81.06       74.94     15.03 o 
   3   1  12      592.11      607.46     27.15 o 
   4   1  12     1021.73     1044.52     39.45 o 
   5   1  12      599.82      596.04     35.82 o 
   6   1  12       27.12       30.26     16.64 o 
   7   1  12       10.91       35.85     17.17 o 
 -10   2  12       21.86       26.09     20.87 o 
  -9   2  12       43.00       45.24     22.31 o 
  -8   2  12       80.58      100.45     19.58 o 
  -7   2  12       94.98       61.38     17.46 o 
  -6   2  12        9.95        8.75     15.40 o 
  -5   2  12       98.21       99.12     16.89 o 
  -4   2  12      737.24      801.76     62.09 o 
  -3   2  12      133.80      144.06     15.88 o 
  -2   2  12       72.87       83.41     21.40 o 
  -1   2  12     1004.91      880.99     43.94 o 
   0   2  12      649.20      631.41     39.22 o 
   1   2  12      445.35      484.15     28.21 o 
   2   2  12      770.00      881.33     30.53 o 
   3   2  12      138.63      137.64     17.28 o 
   4   2  12        2.52        0.48     13.60 o 
   5   2  12        0.93        9.37     14.85 o 
   6   2  12      216.54      266.39     22.75 o 
   7   2  12      422.04      413.67     27.02 o 
  -9   3  12        3.73        0.00     18.31 o 
  -8   3  12       43.17       31.14     16.36 o 
  -7   3  12       68.13       71.08     18.56 o 
  -6   3  12       31.29       29.59     17.52 o 
  -5   3  12       12.59       33.45     14.58 o 
  -4   3  12       67.51       45.74     14.61 o 
  -3   3  12       80.99       72.04     14.17 o 
  -2   3  12     1430.67     1264.38     75.30 o 
  -1   3  12     1678.94     1692.57    134.11 o 
   0   3  12      174.84      148.86     25.95 o 
   1   3  12       45.67       15.16     12.83 o 
   2   3  12       71.78       57.79     17.39 o 
   3   3  12      102.37      113.35     17.06 o 
   4   3  12       69.31       73.65     16.55 o 
   5   3  12      150.00      153.74     19.11 o 
   6   3  12       12.02        0.00     18.21 o 
   7   3  12        0.42        0.00     17.77 o 
  -9   4  12        2.10        7.02     20.18 o 
  -8   4  12        3.40       15.36     17.98 o 
  -7   4  12        0.83        0.00     14.84 o 
  -6   4  12        4.34        5.60     14.69 o 
  -5   4  12       17.29       15.88     14.49 o 
  -4   4  12       41.60       43.68     14.36 o 
  -3   4  12       66.88      100.55     15.39 o 
  -2   4  12      384.86      384.10     33.86 o 
  -1   4  12        1.78        0.00     18.80 o 
   0   4  12      528.73      454.89     33.47 o 
   1   4  12      135.66      141.63     18.86 o 
   2   4  12       11.81        5.91     14.54 o 
   3   4  12        3.25       10.40     16.56 o 
   4   4  12      101.09       54.76     15.94 o 
   5   4  12       24.78       32.58     15.95 o 
   6   4  12       49.14       38.00     17.32 o 
  -9   5  12        2.66        7.62     19.60 o 
  -8   5  12       23.22       47.91     19.17 o 
  -7   5  12       38.37       30.58     16.21 o 
  -6   5  12        5.86       12.43     15.64 o 
  -5   5  12        4.69        4.94     13.78 o 
  -4   5  12       15.61       10.10     14.10 o 
  -3   5  12       26.16       26.29     14.06 o 
  -2   5  12       29.43       41.91     21.82 o 
  -1   5  12        0.51        0.00     20.55 o 
   0   5  12      159.26      160.85     41.66 o 
   1   5  12       99.50       75.44     22.80 o 
   2   5  12        0.30        2.40     15.83 o 
   3   5  12       15.85       17.18     16.26 o 
   4   5  12        5.73       18.41     16.71 o 
   5   5  12       11.84       20.73     18.60 o 
   6   5  12        9.35        5.41     17.65 o 
  -9   6  12       22.89        8.66     19.19 o 
  -8   6  12        6.17        0.00     18.47 o 
  -7   6  12        3.95        9.25     16.29 o 
  -6   6  12        8.06        8.11     16.61 o 
  -5   6  12        0.38        0.00     16.06 o 
  -4   6  12       41.59       59.64     16.05 o 
  -3   6  12      121.61       62.14     18.10 o 
  -2   6  12      129.62      163.19     27.29 o 
  -1   6  12        1.36       23.27     21.88 o 
   0   6  12       25.67       34.27     23.38 o 
   1   6  12       74.10      100.19     25.51 o 
   2   6  12       39.42       28.51     16.92 o 
   3   6  12       65.73       45.56     20.03 o 
   4   6  12       29.00       25.77     17.97 o 
   5   6  12       73.48       76.82     19.54 o 
   6   6  12       15.99       10.24     18.03 o 
  -8   7  12       47.71       38.10     36.76 o 
  -7   7  12       50.74       44.84     22.25 o 
  -6   7  12       75.91       65.08     19.80 o 
  -5   7  12       66.03       64.43     20.11 o 
  -4   7  12       92.82      116.73     21.29 o 
  -3   7  12        3.33        0.00     15.46 o 
  -2   7  12      232.64      269.20     31.25 o 
  -1   7  12      235.24      239.76     31.46 o 
   0   7  12      322.65      287.07     32.05 o 
   1   7  12      117.66      117.42     25.90 o 
   2   7  12       26.31        6.27     18.50 o 
   3   7  12       98.28      112.34     22.74 o 
   4   7  12       62.36       66.93     21.89 o 
   5   7  12      133.50      161.82     24.04 o 
   6   7  12        0.52        1.30     19.47 o 
  -8   8  12       17.97       18.61     20.29 o 
  -7   8  12       23.74       22.65     18.76 o 
  -6   8  12        0.81        0.00     24.26 o 
  -5   8  12        2.99        6.01     18.24 o 
  -4   8  12       64.40       77.07     22.19 o 
  -3   8  12      112.57      113.21     27.26 o 
  -2   8  12       37.21       43.21     23.21 o 
  -1   8  12       45.40       55.16     23.30 o 
   0   8  12      239.23      235.38     30.79 o 
   1   8  12      777.70      850.05     53.69 o 
   2   8  12      504.00      530.17     42.52 o 
   3   8  12       45.83       33.73     17.24 o 
   4   8  12       16.22       11.02     19.41 o 
   5   8  12      112.10       98.17     22.41 o 
  -7   9  12      166.07      187.82     35.36 o 
  -6   9  12       86.08      109.97     29.44 o 
  -5   9  12       11.38       12.53     32.64 o 
  -4   9  12        0.79       11.71     17.95 o 
  -3   9  12      147.86      181.03     23.54 o 
  -2   9  12      634.98      685.88     48.34 o 
  -1   9  12      502.19      511.45     41.89 o 
   0   9  12      380.72      443.34     53.24 o 
   1   9  12       92.29      120.52     28.49 o 
   2   9  12       50.51       49.66     21.05 o 
   3   9  12      415.20      408.15     47.26 o 
   4   9  12      331.77      361.37     30.43 o 
   5   9  12      177.41      214.95     71.73 o 
  -7  10  12       75.80       57.44     29.30 o 
  -6  10  12       24.26       22.53     25.25 o 
  -5  10  12      373.43      332.72     36.44 o 
  -4  10  12      463.42      478.76     31.59 o 
  -3  10  12       49.99       50.33     19.80 o 
  -2  10  12        4.68        0.00     22.36 o 
  -1  10  12        1.84       20.73     24.12 o 
   0  10  12      167.65      209.80     33.52 o 
   1  10  12      792.51      868.04     42.53 o 
   2  10  12      559.80      617.59     94.12 o 
   3  10  12      166.33      189.88     25.53 o 
   4  10  12        0.09       13.33     22.76 o 
  -6  11  12      234.42      212.37     34.05 o 
  -5  11  12        1.85       20.28     25.16 o 
  -4  11  12       84.21       97.30     27.24 o 
  -3  11  12       46.84       38.62     19.73 o 
  -2  11  12       78.18       98.34     31.25 o 
  -1  11  12      415.84      456.80     41.10 o 
   0  11  12      364.33      402.04     39.71 o 
   1  11  12       47.99       44.34     40.77 o 
   2  11  12        0.40        0.00     24.39 o 
   3  11  12      290.06      339.04     38.79 o 
  -5  12  12        4.29        4.14     24.35 o 
  -4  12  12        8.72       12.90     24.30 o 
  -3  12  12      150.31      167.08     30.66 o 
  -2  12  12      111.48      108.86     28.92 o 
  -1  12  12        2.75        5.05     30.52 o 
   0  12  12      139.93      165.75     32.09 o 
   1  12  12      226.36      301.62     44.11 o 
   2  12  12      186.36      223.61     56.70 o 
  -3  13  12        0.43        0.00     27.78 o 
  -2  13  12       20.62       38.76     39.65 o 
  -1  13  12       72.87       49.41     26.99 o 
   0  13  12       38.87       31.92     29.29 o 
  -9   1  13       23.87       13.97     18.31 o 
  -8   1  13        8.40        0.15     17.60 o 
  -7   1  13        9.45        0.00     16.35 o 
  -6   1  13        0.35        7.09     17.46 o 
  -5   1  13       59.71       63.29     16.92 o 
  -4   1  13      345.82      320.50     22.29 o 
  -3   1  13        0.89        0.00     18.43 o 
  -2   1  13        6.83       18.12     20.08 o 
  -1   1  13       85.29       72.79     21.64 o 
   0   1  13       41.27       43.20     20.29 o 
   1   1  13       73.28       61.04     17.40 o 
   2   1  13       61.65       70.59     15.27 o 
   3   1  13        9.29        8.81     15.87 o 
   4   1  13        0.14        2.41     13.75 o 
   5   1  13       21.81       29.58     19.24 o 
   6   1  13        0.20        9.89     17.48 o 
  -9   2  13        2.10       23.71     21.45 o 
  -8   2  13       11.07       11.33     17.17 o 
  -7   2  13      101.72      126.91     20.96 o 
  -6   2  13      345.27      309.20     24.17 o 
  -5   2  13        3.81        6.24     15.23 o 
  -4   2  13        2.57       12.72     14.75 o 
  -3   2  13      396.89      319.69     31.27 o 
  -2   2  13        5.19        0.00     19.27 o 
  -1   2  13       81.29       90.31     32.30 o 
   0   2  13       21.54       19.71     21.36 o 
   1   2  13        6.59        3.23     19.67 o 
   2   2  13      173.80      189.58     20.00 o 
   3   2  13      144.25      127.78     18.48 o 
   4   2  13       97.32      111.76     18.61 o 
   5   2  13        2.29        0.00     16.14 o 
   6   2  13        0.04        0.00     16.34 o 
  -9   3  13       66.65       58.06     22.84 o 
  -8   3  13       52.90       49.32     19.15 o 
  -7   3  13        8.77       17.90     17.58 o 
  -6   3  13      121.34      129.81     19.82 o 
  -5   3  13      191.99      208.71     20.83 o 
  -4   3  13      352.89      346.95     22.61 o 
  -3   3  13      256.19      235.39     28.94 o 
  -2   3  13        4.34        4.31     22.11 o 
  -1   3  13       56.22       71.03     23.06 o 
   0   3  13      153.87      133.88     22.37 o 
   1   3  13      347.64      341.32     33.55 o 
   2   3  13      357.35      339.68     26.82 o 
   3   3  13        0.93        0.00     16.46 o 
   4   3  13       44.93       52.75     17.28 o 
   5   3  13       66.69       63.95     19.06 o 
  -8   4  13      114.52      134.40     24.93 o 
  -7   4  13      399.32      373.21     30.18 o 
  -6   4  13      224.53      230.36     22.25 o 
  -5   4  13      127.35      134.14     19.09 o 
  -4   4  13       25.44       26.05     15.29 o 
  -3   4  13       10.97       24.18     21.34 o 
  -2   4  13     1027.78      919.80     47.73 o 
  -1   4  13     1256.29     1198.28     71.40 o 
   0   4  13      120.21      156.09     25.28 o 
   1   4  13       38.13       24.12     22.29 o 
   2   4  13      107.96      116.28     27.51 o 
   3   4  13      203.16      197.87     24.48 o 
   4   4  13      141.67      139.63     23.35 o 
   5   4  13       82.05      100.14     19.92 o 
  -8   5  13       31.59       24.30     20.61 o 
  -7   5  13       17.71        6.19     19.32 o 
  -6   5  13       34.64       52.56     18.27 o 
  -5   5  13       71.43      106.33     17.61 o 
  -4   5  13      359.34      417.93     25.42 o 
  -3   5  13      320.12      369.75     36.33 o 
  -2   5  13       81.28       95.22     26.92 o 
  -1   5  13       61.05       45.96     39.10 o 
   0   5  13      468.03      405.43     37.54 o 
   1   5  13      144.92      127.73     27.40 o 
   2   5  13      237.75      290.35     33.28 o 
   3   5  13       48.20       60.72     20.37 o 
   4   5  13       63.96       66.17     22.11 o 
   5   5  13      246.17      248.03     28.50 o 
  -8   6  13       19.02       36.71     21.51 o 
  -7   6  13      112.63      121.03     23.69 o 
  -6   6  13      196.12      176.05     21.49 o 
  -5   6  13       57.35       55.71     17.51 o 
  -4   6  13        0.05        0.00     16.96 o 
  -3   6  13       27.28        0.00     23.05 o 
  -2   6  13      371.53      415.41     57.03 o 
  -1   6  13      336.50      317.27     33.49 o 
   0   6  13      373.79      337.97     36.53 o 
   1   6  13       72.04       72.56     25.12 o 
   2   6  13      136.28      146.37     28.19 o 
   3   6  13      273.74      299.08     27.81 o 
   4   6  13      209.18      224.53     25.32 o 
   5   6  13      149.86      181.62     24.41 o 
  -7   7  13        0.16        5.85     18.16 o 
  -6   7  13       88.56      110.63     23.06 o 
  -5   7  13      378.82      378.48     31.75 o 
  -4   7  13      338.16      399.94     29.12 o 
  -3   7  13      100.70      102.30     27.82 o 
  -2   7  13       42.96       75.77     26.69 o 
  -1   7  13        7.01        8.61     24.95 o 
   0   7  13        1.80        0.00     23.47 o 
   1   7  13      158.75      201.59     31.88 o 
   2   7  13      295.74      335.97     37.47 o 
   3   7  13       26.42       46.58     25.76 o 
   4   7  13       36.80       55.01     20.08 o 
  -7   8  13       46.35        7.97     32.22 o 
  -6   8  13       35.78       43.29     27.86 o 
  -5   8  13       22.80        9.66     20.48 o 
  -4   8  13        1.51       13.78     19.38 o 
  -3   8  13      131.47      104.82     28.24 o 
  -2   8  13      338.31      355.26     38.99 o 
  -1   8  13      141.36      187.23     38.32 o 
   0   8  13      202.85      212.38     41.99 o 
   1   8  13       30.14       24.96     24.80 o 
   2   8  13       10.89       32.47     25.08 o 
   3   8  13       29.86       69.93     29.09 o 
   4   8  13        8.22       12.60     20.56 o 
  -6   9  13        4.26        0.00     26.20 o 
  -5   9  13       96.71       90.89     30.52 o 
  -4   9  13      144.44      142.28     23.95 o 
  -3   9  13        7.59        1.11     26.85 o 
  -2   9  13        4.87       11.61     25.81 o 
  -1   9  13       22.32       20.16     25.78 o 
   0   9  13        9.45        3.31     26.64 o 
   1   9  13       45.40       59.74     28.65 o 
   2   9  13        3.67       32.03     30.63 o 
   3   9  13       14.36       33.13     25.91 o 
  -5  10  13        0.24       16.96     26.58 o 
  -4  10  13       10.89       20.66     26.31 o 
  -3  10  13        8.31        1.76     25.91 o 
  -2  10  13        5.06        0.00     27.18 o 
  -1  10  13        3.52       36.24     27.30 o 
   0  10  13       19.03       25.16     29.72 o 
   1  10  13       34.83       56.60     30.24 o 
   2  10  13        6.96       27.42     27.77 o 
  -4  11  13       30.82       24.16     27.07 o 
  -3  11  13        0.14        0.00     28.95 o 
  -2  11  13        0.05       20.72     28.76 o 
  -1  11  13        1.33       12.21     29.54 o 
   0  11  13        9.86        8.59     26.41 o 
   1  11  13       35.93       25.50     27.83 o 
  -8   0  14       10.92        0.00     23.75 o 
  -7   0  14        0.10       21.85     25.98 o 
  -6   0  14        1.07       14.98     24.64 o 
  -5   0  14       30.73       24.73     23.94 o 
  -4   0  14       21.27       26.96     31.86 o 
  -3   0  14       19.05        2.01     28.29 o 
  -2   0  14      106.49       86.22     35.42 o 
  -1   0  14      473.00      529.55     59.04 o 
   0   0  14      672.13      618.21     62.16 o 
   1   0  14      446.77      410.36     50.57 o 
   2   0  14      350.20      288.05     47.90 o 
   3   0  14       97.79       79.56     25.65 o 
   4   0  14       96.65      119.41     30.51 o 
  -8   1  14        2.98        0.00     18.22 o 
  -7   1  14       72.94       77.71     20.18 o 
  -6   1  14      186.03      162.59     22.10 o 
  -5   1  14        0.29        0.00     15.82 o 
  -4   1  14      361.01      389.57     35.61 o 
  -3   1  14       52.30      107.98     27.05 o 
  -2   1  14       67.89       52.99     22.71 o 
  -1   1  14      264.05      267.36     31.49 o 
   0   1  14      171.32      199.33     29.99 o 
   1   1  14       84.49       67.44     25.44 o 
   2   1  14      101.25       99.86     25.58 o 
   3   1  14      384.39      422.99     26.70 o 
   4   1  14      377.42      421.74     28.30 o 
  -7   2  14       45.44       15.70     17.93 o 
  -6   2  14       46.72       71.60     18.80 o 
  -5   2  14      543.63      520.89     28.58 o 
  -4   2  14      521.83      495.52     52.13 o 
  -3   2  14      109.14      137.58     26.15 o 
  -2   2  14       50.19       31.95     21.72 o 
  -1   2  14       99.09       69.66     24.16 o 
   0   2  14      336.29      291.91     33.28 o 
   1   2  14      299.99      269.62     32.13 o 
   2   2  14      174.49      189.24     28.81 o 
   3   2  14       89.52      110.67     22.65 o 
   4   2  14        3.55        0.00     17.81 o 
  -7   3  14       73.70       93.91     20.08 o 
  -6   3  14      106.24       87.00     19.37 o 
  -5   3  14      113.36      106.38     19.27 o 
  -4   3  14        1.91        0.00     24.39 o 
  -3   3  14      171.71      124.89     27.84 o 
  -2   3  14      314.95      291.84     33.05 o 
  -1   3  14      100.03       87.08     24.26 o 
   0   3  14       12.09       12.35     20.30 o 
   1   3  14        0.20        0.00     22.43 o 
   2   3  14       22.34        6.96     23.47 o 
   3   3  14      122.08      129.48     30.28 o 
   4   3  14      148.63      144.87     23.97 o 
  -7   4  14        4.92        3.19     17.23 o 
  -6   4  14        8.52        3.83     17.49 o 
  -5   4  14        0.56        0.00     16.83 o 
  -4   4  14      141.95      108.72     27.95 o 
  -3   4  14      173.83      168.96     34.75 o 
  -2   4  14        0.04        0.00     20.67 o 
  -1   4  14       92.19       80.76     26.42 o 
   0   4  14       31.82       11.52     22.83 o 
   1   4  14       16.75       12.36     22.04 o 
   2   4  14       14.87       18.94     33.19 o 
   3   4  14        8.58        0.00     20.23 o 
   4   4  14       10.28        0.00     20.46 o 
  -7   5  14        0.41        8.31     20.64 o 
  -6   5  14       16.99       26.54     17.43 o 
  -5   5  14       26.62       31.77     18.41 o 
  -4   5  14        2.68       17.70     25.91 o 
  -3   5  14       42.67       32.21     25.64 o 
  -2   5  14        9.42        1.27     23.02 o 
  -1   5  14        0.12        0.00     23.19 o 
   0   5  14        2.20        0.00     22.11 o 
   1   5  14        4.82        0.00     22.97 o 
   2   5  14        0.19       10.97     22.91 o 
   3   5  14        2.51       18.07     25.59 o 
  -6   6  14       11.82       24.91     17.39 o 
  -5   6  14        6.30       10.21     16.10 o 
  -4   6  14        0.36        4.60     21.94 o 
  -3   6  14       29.00       26.81     26.77 o 
  -2   6  14        0.50        0.00     24.46 o 
  -1   6  14      149.05      124.38     32.08 o 
   0   6  14      128.97      136.66     29.71 o 
   1   6  14       34.56       16.44     26.05 o 
   2   6  14       43.32       31.41     37.65 o 
   3   6  14        2.18       16.21     26.62 o 
  -6   7  14       55.89       87.02     29.63 o 
  -5   7  14       51.01       32.52     19.65 o 
  -4   7  14       26.34       27.66     25.50 o 
  -3   7  14       41.58       59.32     29.85 o 
  -2   7  14       14.93       27.50     27.39 o 
  -1   7  14       90.41       89.59     28.65 o 
   0   7  14        0.73        4.23     33.19 o 
   1   7  14        9.76       14.50     25.78 o 
   2   7  14       55.64       40.00     28.04 o 
  -5   8  14       67.88       88.93     26.36 o 
  -4   8  14       70.36       56.97     29.52 o 
  -3   8  14      164.94      164.83     33.44 o 
  -2   8  14       33.97       15.72     27.09 o 
  -1   8  14      112.24      111.72     31.62 o 
   0   8  14      282.08      367.98     42.12 o 
   1   8  14      203.84      240.55     36.53 o 
  -4   9  14       15.05       49.12     30.37 o 
  -3   9  14       56.67       81.45     32.02 o 
  -2   9  14      218.69      256.19     38.07 o 
  -1   9  14      357.48      368.79     41.66 o 
   0   9  14      110.01      141.78     36.85 o 
  -6   1  15        0.11       18.92     27.91 o 
  -5   1  15        0.31        0.00     25.05 o 
  -4   1  15       13.11       23.41     25.10 o 
  -3   1  15        5.44       12.81     23.71 o 
  -2   1  15        2.47       10.89     22.11 o 
  -1   1  15       28.27       25.44     23.50 o 
   0   1  15       32.50       30.36     24.50 o 
   1   1  15       24.28       28.74     25.20 o 
   2   1  15        0.62       14.32     24.79 o 
  -6   2  15       28.49       29.75     27.25 o 
  -5   2  15       18.61       27.58     27.24 o 
  -4   2  15       32.27       28.33     27.62 o 
  -3   2  15       71.69       69.75     24.71 o 
  -2   2  15      132.11      108.38     28.45 o 
  -1   2  15       97.66       95.44     28.96 o 
   0   2  15        5.23        0.00     24.16 o 
   1   2  15        5.93        0.31     24.07 o 
   2   2  15       92.03       92.13     28.36 o 
  -5   3  15      177.00      188.43     46.12 o 
  -4   3  15       86.07      127.74     30.52 o 
  -3   3  15        6.39       13.20     25.68 o 
  -2   3  15        2.38       41.20     26.08 o 
  -1   3  15       70.74       69.87     27.09 o 
   0   3  15      282.78      283.42     32.92 o 
   1   3  15      132.28      114.88     29.11 o 
   2   3  15        1.07        2.02     25.06 o 
  -5   4  15      133.33      122.96     29.93 o 
  -4   4  15        0.31       13.74     27.17 o 
  -3   4  15      235.34      234.59     36.46 o 
  -2   4  15      208.27      232.34     33.24 o 
  -1   4  15       91.18      109.15     28.89 o 
   0   4  15        0.19        0.00     23.52 o 
   1   4  15       29.93       38.85     27.56 o 
  -4   5  15      236.27      218.98     33.69 o 
  -3   5  15      143.98      146.59     31.97 o 
  -2   5  15       18.42       20.81     26.60 o 
  -1   5  15      159.17      164.45     32.29 o 
   0   5  15      239.79      268.41     36.93 o 
   1   5  15      213.25      227.75     34.97 o 
  -3   6  15       49.84       40.29     28.74 o 
  -2   6  15       20.95       52.28     27.49 o 
  -1   6  15      167.09      181.27     35.25 o 
   0   6  15       38.70       27.35     26.96 o 
                                                 
